# Supplementary material for: Biclustering reveals breast cancer tumour subgroups with common clinical features and improves prediction of disease recurrence
Source: BMC Genomics. 2013 Feb 13;14:102. doi: 10.1186/1471-2164-14-102 (PMC3598775; doi:10.1186/1471-2164-14-102)
Supplement: Additional file 2 — Summarizes the significantly enriched (GeneSetDB p-value < 0.01) functional annotations of genes that were most strongly associated with clinical outcome for each bicluster. [file 1471-2164-14-102-S2.xlsx]

## Sheet: GeneSetDB1
Class	Set_Name	Source_DB	Gene_#	Gene_#_with_Anno	p-value	FDR	GeneNames_with_Anno
Drug/Chemical	bruceantin	STITCH	10	3	0.00037	0.036	CRYZ,MYC,TYMS
Drug/Chemical	4,6-pyruvylated-D-galactose	STITCH	11	3	0.00051	0.044	CP,PMF1,SIL1
Drug/Chemical	coumaphos	STITCH	11	3	0.00051	0.044	GGNBP2,PSME3,SMPD1
Pathway	Trka Receptor Signaling Pathway	Biocarta	11	3	0.00051	0.044	AKT1,GRB2,PPP1R13B
Pathway	SHC-related events	Reactome	17	4	0.0001	0.016	CDC2,GRB2,INSR,MAPK1
Drug/Chemical	NSC-87877	STITCH	17	4	0.0001	0.016	MAPK1,PTPN1,PTPN11,SLC9A1
Pathway	Transcription factor CREB and its extracellular signals	Biocarta	18	4	0.00013	0.018	AKT1,GRB2,MAPK1,PPP1R13B
Pathway	Multiple antiapoptotic pathways from IGF-1R signaling lead to BAD phosphorylation	Biocarta	18	4	0.00013	0.018	AKT1,GRB2,MAPK1,PPP1R13B
Pathway	PTEN dependent cell cycle arrest and apoptosis	Biocarta	18	4	0.00013	0.018	AKT1,GRB2,MAPK1,PPP1R13B
Pathway	Oxidative Stress Induced Gene Expression Via Nrf2	Biocarta	19	4	0.00016	0.022	CRYZ,KEAP1,MAFG,MAPK1
Drug/Chemical	Malathion	CTD	20	4	0.0002	0.025	CENPF,CYP2B6,RFC3,TYMS
Pathway	Regulation of eIF4e and p70 S6 Kinase	Biocarta	20	4	0.0002	0.025	AKT1,EIF4G1,MAPK1,PPP1R13B
Pathway	IL-9 Signaling Pathway	NetPath	22	4	0.0003	0.031	AKT1,GRB2,MAPK1,PTPN11
Drug/Chemical	anastrozole	STITCH	29	5	6.6e-05	0.013	CYP2B6,GRB2,MKI67,MTA1,PMF1
Pathway	IL-9 Signaling Pathway	WikiPathways	24	4	0.00042	0.039	AKT1,GRB2,MAPK1,PTPN11
Disease/Phenotype	decreased skeletal muscle fiber size	MPO	24	4	0.00042	0.039	BCL9,CEBPB,DNM2,PTPN11
Drug/Chemical	Excel	STITCH	25	4	0.0005	0.044	NAAA,STAG2,TIMELESS,TOP2A
Drug/Chemical	Insulin Signalling	SMPDB	38	6	2e-05	0.0071	ACLY,AKT1,GRB2,INSR,MAPK1,RPS6KB2
Disease/Phenotype	vitamin D deficiency(COSTART)	SIDER	26	4	0.00058	0.047	MAPK1,PMF1,PTPN1,SIL1
Drug/Chemical	tiludronate	STITCH	26	4	0.00058	0.047	MAPK1,PMF1,PTPN1,SIL1
Pathway	IL3-mediated signaling events	PID	26	4	0.00058	0.047	CEBPB,CNKSR1,GRB2,PTPN11
Pathway	Golgi Associated Vesicle Biogenesis	Reactome	55	8	1.6e-06	0.0019	AP1M2,AP3B1,AP3S1,DNM2,OCRL,TFRC,TGOLN2,VAMP8
Pathway	Clathrin derived vesicle budding	Reactome	62	9	3.5e-07	0.00071	AP1M2,AP3B1,AP3S1,DNM2,OCRL,SNAP23,TFRC,TGOLN2,VAMP8
Pathway	trans-Golgi Network Vesicle Budding	Reactome	62	9	3.5e-07	0.00071	AP1M2,AP3B1,AP3S1,DNM2,OCRL,SNAP23,TFRC,TGOLN2,VAMP8
Pathway	Insulin Pathway	PID	43	6	4.2e-05	0.01	AKT1,DOK1,GRB2,INSR,PTPN1,PTPN11
Pathway	PLK1 signaling events	PID	44	6	4.8e-05	0.011	CDC2,GORASP1,KIF2A,PPP2R1A,STAG2,TUBG1
Pathway	IL2 signaling events mediated by PI3K	PID	37	5	0.00022	0.025	AKT1,GRB2,MYC,PTPN11,SMPD1
GO	protein phosphatase binding (GO:0019903)	GO_MF	37	5	0.00022	0.025	AP3B1,HSP90B1,INSR,NEK2,SHOC2
Pathway	IL6-mediated signaling events	PID	45	6	5.5e-05	0.011	AKT1,CEBPB,GRB2,HSP90B1,MYC,PTPN11
Drug/Chemical	ALZ	STITCH	38	5	0.00025	0.027	ICAM3,ITGA6,KEAP1,MAPK1,MAPT
Drug/Chemical	Thalidomide	CTD	72	9	1.3e-06	0.0017	AKT1,CDC2,CENPF,MAPK1,MKI67,RFC3,TMPO,TOP2A,UBE2C
Drug/Chemical	NaTC	STITCH	40	5	0.00032	0.032	LSM4,LSM7,NARG1,PFKFB3,PSMD11
Disease/Phenotype	trigger finger(COSTART)	SIDER	57	7	2.3e-05	0.0072	CBR1,CYP2B6,GRB2,MKI67,MTA1,PMF1,PSME3
Drug/Chemical	Thiophenes	CTD	41	5	0.00036	0.035	ABCE1,ICAM3,ITGA6,MYC,RUVBL2
Disease/Phenotype	Alpha6Beta4 Integrin	CancerGenes	41	5	0.00036	0.035	AKT1,GRB2,ITGA6,MST1R,SMAD2
GO	midbody (GO:0030496)	GO_CC	66	8	6.4e-06	0.0041	CDC2,CENPF,CEP55,HSP90B1,KEAP1,KLHL9,NEK2,ZFYVE26
Drug/Chemical	PTP1B inhibitor	STITCH	42	5	0.0004	0.038	AKT1,INSR,PTPN1,PTPN11,SMAD2
Drug/Chemical	Vincristine	CTD	42	5	0.0004	0.038	AKT1,CEBPB,MYC,TPI1,TYMS
Drug/Chemical	hispidin	STITCH	43	5	0.00045	0.041	LMNB1,MYC,PRKD3,PTPN1,RGS10
Pathway	Cytoplasmic Ribosomal Proteins	WikiPathways	88	10	8.2e-07	0.0014	RPL23A,RPL3,RPL41,RPLP1,RPS15,RPS17,RPS28,RPS4X,RPS6KA2,RPS6KB2
Drug/Chemical	2gzl	STITCH	44	5	0.0005	0.044	CYP2B6,DNM2,GRB2,SIL1,VAMP8
Pathway	Loss of Nlp from mitotic centrosomes	Reactome	62	7	3.9e-05	0.01	CDC2,DYNC1H1,FGFR1OP,NEK2,PPP2R1A,TUBB,TUBG1
Pathway	Loss of proteins required for interphase microtubule organization from the centrosome	Reactome	62	7	3.9e-05	0.01	CDC2,DYNC1H1,FGFR1OP,NEK2,PPP2R1A,TUBB,TUBG1
Disease/Phenotype	decreased neuron apoptosis	MPO	45	5	0.00056	0.047	MAGED1,MAPT,PERP,TGFB3,UCP2
GO	chromosome segregation (GO:0007059)	GO_BP	56	6	0.00019	0.024	CENPF,NEK2,PMF1,PPP2R1A,PTTG1,TOP2A
Pathway	Ribosomal scanning and start codon recognition	Reactome	57	6	0.00021	0.025	EIF3G,EIF4G1,RPS15,RPS17,RPS28,RPS4X
Pathway	Translation initiation complex formation	Reactome	57	6	0.00021	0.025	EIF3G,EIF4G1,RPS15,RPS17,RPS28,RPS4X
Pathway	Activation of the mRNA upon binding of the cap-binding complex and eIFs, and subsequent binding to 43S	Reactome	58	6	0.00023	0.026	EIF3G,EIF4G1,RPS15,RPS17,RPS28,RPS4X
Pathway	Fc-epsilon receptor I signaling in mast cells	PID	58	6	0.00023	0.026	AKT1,DOK1,GRB2,MAPK1,PLD2,PTPN11
GO	fibroblast growth factor receptor signaling pathway (GO:0008543)	GO_BP	79	8	2.5e-05	0.0077	AKT1,DOK1,GRB2,INSR,KIF16B,PTPN11,RPS6KB2,SHOC2
GO	anaphase-promoting complex-dependent proteasomal ubiquitin-dependent protein catabolic process (GO:0031145)	GO_BP	80	8	2.7e-05	0.008	CDC2,PSMB3,PSMD11,PSME3,PTTG1,SKP2,UBE2C,UBE2S
GO	viral infectious cycle (GO:0019058)	GO_BP	91	9	9.3e-06	0.0047	RPL23A,RPL3,RPL41,RPLP1,RPS15,RPS17,RPS28,RPS4X,XPO1
GO	viral transcription (GO:0019083)	GO_BP	82	8	3.2e-05	0.0089	RPL23A,RPL3,RPL41,RPLP1,RPS15,RPS17,RPS28,RPS4X
Drug/Chemical	letrozole	STITCH	72	7	0.0001	0.016	CBR1,CYP2B6,GRB2,MKI67,SFTPB,TOP2A,UBE2C
Pathway	Recruitment of mitotic centrosome proteins and complexes	Reactome	73	7	0.00011	0.017	CDC2,DYNC1H1,FGFR1OP,NEK2,PPP2R1A,TUBB,TUBG1
Pathway	Centrosome maturation	Reactome	73	7	0.00011	0.017	CDC2,DYNC1H1,FGFR1OP,NEK2,PPP2R1A,TUBB,TUBG1
Pathway	G2/M Transition	Reactome	85	8	4.2e-05	0.01	CDC2,DYNC1H1,FGFR1OP,NEK2,PPP2R1A,TUBB,TUBG1,XPO1
GO	translational termination (GO:0006415)	GO_BP	86	8	4.6e-05	0.01	RPL23A,RPL3,RPL41,RPLP1,RPS15,RPS17,RPS28,RPS4X
Pathway	M Phase	Reactome	98	9	1.7e-05	0.0065	CENPF,CENPM,GORASP1,KIF2A,PMF1,PPP2R1A,SMC3,STAG2,XPO1
Pathway	Eukaryotic Translation Initiation	Reactome	121	11	2.2e-06	0.002	EIF2B4,EIF3G,EIF4G1,RPL23A,RPL3,RPL41,RPLP1,RPS15,RPS17,RPS28,RPS4X
Pathway	Cap-dependent Translation Initiation	Reactome	121	11	2.2e-06	0.002	EIF2B4,EIF3G,EIF4G1,RPL23A,RPL3,RPL41,RPLP1,RPS15,RPS17,RPS28,RPS4X
Pathway	Mitotic G2-G2/M phases	Reactome	88	8	5.4e-05	0.011	CDC2,DYNC1H1,FGFR1OP,NEK2,PPP2R1A,TUBB,TUBG1,XPO1
Pathway	IRS-related events	Reactome	78	7	0.00017	0.023	CDC2,DOK1,EIF4G1,GRB2,INSR,MAPK1,PTPN11
Pathway	IRS-mediated signalling	Reactome	78	7	0.00017	0.023	CDC2,DOK1,EIF4G1,GRB2,INSR,MAPK1,PTPN11
Pathway	IL-6 Signaling Pathway	NetPath	79	7	0.00019	0.024	AKT1,CEBPB,GRB2,MAPK1,MAPT,PTPN11,RPS6KA2
Pathway	3' -UTR-mediated translational regulation	Reactome	113	10	8.1e-06	0.0045	EIF3G,EIF4G1,RPL23A,RPL3,RPL41,RPLP1,RPS15,RPS17,RPS28,RPS4X
Pathway	L13a-mediated translational silencing of Ceruloplasmin expression	Reactome	113	10	8.1e-06	0.0045	EIF3G,EIF4G1,RPL23A,RPL3,RPL41,RPLP1,RPS15,RPS17,RPS28,RPS4X
Pathway	IL-5 Signaling Pathway	WikiPathways	68	6	0.00055	0.047	AKT1,DNM2,GRB2,ICAM3,MAPK1,PTPN11
Pathway	GTP hydrolysis and joining of the 60S ribosomal subunit	Reactome	114	10	8.8e-06	0.0046	EIF3G,EIF4G1,RPL23A,RPL3,RPL41,RPLP1,RPS15,RPS17,RPS28,RPS4X
Pathway	Formation of a pool of free 40S subunits	Reactome	103	9	2.6e-05	0.0077	EIF3G,RPL23A,RPL3,RPL41,RPLP1,RPS15,RPS17,RPS28,RPS4X
GO	M phase of mitotic cell cycle (GO:0000087)	GO_BP	93	8	8e-05	0.014	CENPF,CENPM,GORASP1,KIF2A,PMF1,SMC3,STAG2,XPO1
Pathway	Eukaryotic Translation Termination	Reactome	93	8	8e-05	0.014	RPL23A,RPL3,RPL41,RPLP1,RPS15,RPS17,RPS28,RPS4X
Pathway	Peptide chain elongation	Reactome	93	8	8e-05	0.014	RPL23A,RPL3,RPL41,RPLP1,RPS15,RPS17,RPS28,RPS4X
GO	translational elongation (GO:0006414)	GO_BP	93	8	8e-05	0.014	RPL23A,RPL3,RPL41,RPLP1,RPS15,RPS17,RPS28,RPS4X
Pathway	Viral mRNA Translation	Reactome	93	8	8e-05	0.014	RPL23A,RPL3,RPL41,RPLP1,RPS15,RPS17,RPS28,RPS4X
Drug/Chemical	PHX	STITCH	93	8	8e-05	0.014	AKT1,CYP2B6,HSP90B1,LDLRAP1,MAPK1,MKI67,MTA1,MYC
Pathway	Translation	Reactome	128	11	3.8e-06	0.0027	EIF2B4,EIF3G,EIF4G1,RPL23A,RPL3,RPL41,RPLP1,RPS15,RPS17,RPS28,RPS4X
Pathway	PDGFR-beta signaling pathway	PID	128	11	3.8e-06	0.0027	DNM2,DOK1,EPS8,GRB2,LRP1,MAPK1,MYC,PPP2R1A,PTPN1,PTPN11,RAB5A
GO	mRNA metabolic process (GO:0016071)	GO_BP	223	19	1.3e-09	5.2e-06	AKT1,ANP32A,CASC3,CNOT4,EIF4G1,LSM4,PPP2R1A,PSMB3,PSMD11,PSME3,RPL23A,RPL3,RPL41,RPLP1,RPS15,RPS17,RPS28,RPS4X,XPO1
Pathway	Mitotic Prometaphase	Reactome	94	8	8.7e-05	0.015	CENPF,CENPM,KIF2A,PMF1,PPP2R1A,SMC3,STAG2,XPO1
Pathway	Signaling by Insulin receptor	Reactome	106	9	3.2e-05	0.0089	ATP6V0A1,ATP6V1A,CDC2,DOK1,EIF4G1,GRB2,INSR,MAPK1,PTPN11
Drug/Chemical	tartar emetic	STITCH	83	7	0.00025	0.027	AZGP1,KYNU,PTTG1,RAD1,TUFT1,TYMS,UBE2C
Pathway	Insulin receptor signalling cascade	Reactome	83	7	0.00025	0.027	CDC2,DOK1,EIF4G1,GRB2,INSR,MAPK1,PTPN11
Pathway	Eukaryotic Translation Elongation	Reactome	96	8	0.0001	0.016	RPL23A,RPL3,RPL41,RPLP1,RPS15,RPS17,RPS28,RPS4X
GO	mitotic prometaphase (GO:0000236)	GO_BP	85	7	0.00029	0.031	CENPF,CENPM,KIF2A,PMF1,SMC3,STAG2,XPO1
GO	G2/M transition of mitotic cell cycle (GO:0000086)	GO_BP	110	9	4.3e-05	0.01	CDC2,DNM2,DYNC1H1,FGFR1OP,NEK2,PPP2R1A,SKP2,TUBB,TUBG1
Pathway	Influenza Viral RNA Transcription and Replication	Reactome	110	9	4.3e-05	0.01	POLR2L,RPL23A,RPL3,RPL41,RPLP1,RPS15,RPS17,RPS28,RPS4X
Drug/Chemical	PI(3,4)P2	STITCH	86	7	0.00032	0.032	AKT1,GRB2,INSR,PLD2,RAB5A,RPS6KB2,VAPA
Pathway	Regulation of mitotic cell cycle	Reactome	86	7	0.00032	0.032	CDC2,PSMB3,PSMD11,PSME3,PTTG1,SKP2,UBE2C
Pathway	APC/C-mediated degradation of cell cycle proteins	Reactome	86	7	0.00032	0.032	CDC2,PSMB3,PSMD11,PSME3,PTTG1,SKP2,UBE2C
Pathway	Regulation of gene expression in beta cells	Reactome	111	9	4.6e-05	0.01	AKT1,RPL23A,RPL3,RPL41,RPLP1,RPS15,RPS17,RPS28,RPS4X
Pathway	Regulation of mRNA Stability by Proteins that Bind AU-rich Elements	Reactome	87	7	0.00034	0.034	AKT1,ANP32A,EIF4G1,PSMB3,PSMD11,PSME3,XPO1
Pathway	IL-6 Signaling Pathway	WikiPathways	100	8	0.00013	0.019	AKT1,CEBPB,GRB2,MAPK1,MAPT,PPP2R1A,PTPN11,RPS6KA2
GO	insulin receptor signaling pathway (GO:0008286)	GO_BP	138	11	7.9e-06	0.0045	AKT1,AP3S1,ATP6V0A1,ATP6V1A,CDC2,DOK1,EIF4G1,GRB2,INSR,MAPK1,PTPN11
Drug/Chemical	SB 203580	CTD	88	7	0.00037	0.036	AKT1,CDC2,EDN1,MAPK1,MAPT,MYC,PLD2
Drug/Chemical	filipin	STITCH	114	9	5.7e-05	0.012	DNM2,EDN1,MAPT,MSH6,PLD2,RAB5A,SMPD1,TFRC,TGOLN2
GO	RNA metabolic process (GO:0016070)	GO_BP	257	20	2.3e-09	6.9e-06	AKT1,ANP32A,CASC3,CNOT4,EIF4G1,LSM4,PPP2R1A,PSMB3,PSMD11,PSME3,RPL23A,RPL3,RPL41,RPLP1,RPS15,RPS17,RPS28,RPS4X,WDR77,XPO1
Pathway	Cell Cycle, Mitotic	Reactome	322	25	2.2e-11	2.7e-07	CDC2,CENPF,CENPM,DHFR,DYNC1H1,FGFR1OP,GORASP1,KIF2A,MYC,NEK2,PMF1,PPP2R1A,PSMB3,PSMD11,PSME3,PTTG1,RFC3,SKP2,SMC3,STAG2,TUBB,TUBG1,TYMS,UBE2C,XPO1
Disease/Phenotype	EGFR1	CancerGenes	143	11	1.1e-05	0.0051	AKT1,CEBPB,EPS8,GRB2,MYC,PLD2,PTPN11,RAB5A,RPS6KA2,SHOC2,SMAD2
Pathway	Metabolism of mRNA	Reactome	117	9	7e-05	0.014	AKT1,ANP32A,CNOT4,EIF4G1,LSM4,PSMB3,PSMD11,PSME3,XPO1
Pathway	G1/S Transition	Reactome	104	8	0.00018	0.023	CDC2,DHFR,MYC,PSMB3,PSMD11,PSME3,SKP2,TYMS
GeneRegulation	MYC(UP)	TFactS	132	10	3.2e-05	0.0089	FASN,NUP155,RANBP1,RPL3,RPL41,RPLP1,TFRC,TYMS,UBE2C,UBE2S
Pathway	Membrane Trafficking	Reactome	133	10	3.4e-05	0.0091	AP1M2,AP3B1,AP3S1,DNM2,OCRL,SEC24C,SNAP23,TFRC,TGOLN2,VAMP8
GO	mitotic cell cycle (GO:0000278)	GO_BP	306	23	2.7e-10	1.7e-06	CDC2,CENPF,CENPM,DYNC1H1,FGFR1OP,GORASP1,KIF2A,NEK2,PMF1,PPP2R1A,PSMB3,PSMD11,PSME3,PTTG1,RFC3,SKP2,SMC3,STAG2,TUBB,TUBG1,TYMS,UBE2C,XPO1
GO	endocrine pancreas development (GO:0031018)	GO_BP	120	9	8.5e-05	0.015	AKT1,RPL23A,RPL3,RPL41,RPLP1,RPS15,RPS17,RPS28,RPS4X
Pathway	ErbB1 downstream signaling	PID	108	8	0.00023	0.026	AKT1,EPS8,GRB2,MAPK1,PLD2,PPP2R1A,RAB5A,SLC9A1
Pathway	Influenza Life Cycle	Reactome	149	11	1.6e-05	0.0064	NUP155,POLR2L,RPL23A,RPL3,RPL41,RPLP1,RPS15,RPS17,RPS28,RPS4X,XPO1
Drug/Chemical	bafilomycin A1	STITCH	149	11	1.6e-05	0.0064	ATP6V0A1,ATP6V1A,CHPF,DNM2,GOSR1,RAB5A,SLC9A1,SMPD1,SNAP23,TFRC,TGOLN2
Pathway	T Cell Receptor Signaling Pathway	NetPath	122	9	9.7e-05	0.016	AKT1,CEBPB,DNM2,GRB2,MAPK1,MUC1,PTPN11,SIT1,TUBB
Drug/Chemical	trans-10,cis-12-conjugated linoleic acid	CTD	136	10	4.1e-05	0.01	CDC2,CENPF,INSIG1,MKI67,MSH6,MYC,NEK2,RFC3,SKP2,TOP2A
Pathway	Regulation of beta-cell development	Reactome	123	9	0.0001	0.016	AKT1,RPL23A,RPL3,RPL41,RPLP1,RPS15,RPS17,RPS28,RPS4X
Disease/Phenotype	hyperglycemia	MPO	96	7	0.00062	0.049	AKT1,CEBPB,INSR,PBX1,PTPN1,PTPN11,PTTG1
Drug/Chemical	vanadium	STITCH	96	7	0.00062	0.049	ATP6V0A1,ATP6V1A,CP,EDN1,INSR,PTPN1,RICS
Pathway	Influenza Infection	Reactome	154	11	2.2e-05	0.0072	NUP155,POLR2L,RPL23A,RPL3,RPL41,RPLP1,RPS15,RPS17,RPS28,RPS4X,XPO1
Pathway	EGFR1 Signaling Pathway	NetPath	175	12	1.4e-05	0.0062	AKT1,CEBPB,EPS8,GRB2,MAPK1,MYC,PLD2,PTPN11,RAB5A,RPS6KA2,SHOC2,SMAD2
Pathway	Mitotic G1-G1/S phases	Reactome	117	8	0.0004	0.038	CDC2,DHFR,MYC,PSMB3,PSMD11,PSME3,SKP2,TYMS
Pathway	EGFR1 Signaling Pathway	WikiPathways	177	12	1.6e-05	0.0064	AKT1,CEBPB,EPS8,GRB2,MAPK1,MYC,PLD2,PTPN11,RAB5A,RPS6KA2,SHOC2,SMAD2
Pathway	T Cell Receptor Signaling Pathway	WikiPathways	133	9	0.00019	0.024	AKT1,CEBPB,DNM2,GRB2,MAPK1,MUC1,PTPN11,SIT1,TUBB
Pathway	Mitotic M-M/G1 phases	Reactome	180	12	1.9e-05	0.0069	CENPF,CENPM,GORASP1,KIF2A,PMF1,PPP2R1A,PSMB3,PSMD11,PSME3,SMC3,STAG2,XPO1
Pathway	Metabolism of RNA	Reactome	170	11	5.5e-05	0.011	AKT1,ANP32A,CNOT4,EIF4G1,LSM4,NUP155,PSMB3,PSMD11,PSME3,WDR77,XPO1
Pathway	DNA Replication	Reactome	202	13	1.2e-05	0.0056	CENPF,CENPM,GORASP1,KIF2A,PMF1,PPP2R1A,PSMB3,PSMD11,PSME3,RFC3,SMC3,STAG2,XPO1
Pathway	Insulin Signaling	WikiPathways	159	10	0.00015	0.021	AKT1,FLOT2,GRB2,INSR,MAPK1,PTPN1,PTPN11,RPS6KA2,RPS6KB2,SNAP23
GO	structural constituent of ribosome (GO:0003735)	GO_MF	159	10	0.00015	0.021	MRPL42,MRPS18A,RPL23A,RPL3,RPL41,RPLP1,RPS15,RPS17,RPS28,RPS4X
Drug/Chemical	EGFR inhibitor	STITCH	162	10	0.00018	0.023	AKT1,EDN1,EPS8,GRB2,MAPK1,MKI67,MST1R,PTPN11,PTTG1,TGFB3
Drug/Chemical	O-phosphotyrosine	STITCH	212	13	2.1e-05	0.0071	AKT1,FGFR1OP,GRB2,INSR,MAPK1,MYC,PTPN1,PTPN11,RAB5A,SIL1,SMAD2,TOM1L1,USP14
Drug/Chemical	Triton X-114	STITCH	187	11	0.00013	0.018	GOSR1,HSP90B1,MAPK1,MSH6,PLD2,PTPN11,RAB5A,SLC37A1,TFRC,TGOLN2,VAPA
Drug/Chemical	bicalutamide	CTD	155	9	0.00058	0.047	AKT1,FAM129A,LMNB1,MAPK1,MKI67,MYC,NEK2,RANBP1,TYMS
GO	translation (GO:0006412)	GO_BP	244	14	2.1e-05	0.0071	EIF2B4,EIF3G,EIF4G1,MRPL42,MRPS18A,RPL23A,RPL3,RPL41,RPLP1,RPS15,RPS17,RPS28,RPS4X,RPS6KB2
Drug/Chemical	Metribolone	CTD	329	18	2.7e-06	0.0024	AKT1,AP1M2,BCAS1,C20orf3,CASC3,FASN,INSIG1,KRT10,NANS,PIP4K2B,PSME3,RPL3,RUVBL2,SDCCAG3,SELENBP1,SIL1,TUBB,UBL5
GO	viral reproduction (GO:0016032)	GO_BP	335	18	3.5e-06	0.0027	AP1M2,CALCOCO2,NUP155,PEG3,POLR2L,PSMB3,PSMD11,PSME3,RANBP1,RPL23A,RPL3,RPL41,RPLP1,RPS15,RPS17,RPS28,RPS4X,XPO1
Drug/Chemical	docetaxel	STITCH	189	10	0.0006	0.048	AKT1,CBR1,CYP2B6,MAPK1,MAPT,MKI67,TFRC,TUBB,TUBG1,TYMS
Drug/Chemical	aluminum fluoride	STITCH	265	14	5.2e-05	0.011	CASC3,DNM2,EDN1,GTPBP3,MAPK1,PEG3,PLD2,PRKD3,RAB5A,RANBP1,RGS10,TGFB3,TGOLN2,TTC1
Disease/Phenotype	complete embryonic lethality before somite formation	MPO	247	13	0.0001	0.016	DYNC1H1,GRB2,HSP90B1,LSM4,MAPK1,MST1R,PFKFB3,PITPNB,PTPN11,SMAD2,TIMELESS,TPI1,UBE2N
Drug/Chemical	Paclitaxel	CTD	326	17	9.8e-06	0.0048	AKT1,ANP32A,ATP6V1A,CDC2,INSIG1,MAPK1,MAPT,MELK,MYC,RPL23A,RPLP1,SKP2,TMEM134,TOP2A,TUBB,TYMS,VAMP8
Drug/Chemical	methylselenic acid	CTD	388	20	1.9e-06	0.002	ADAM22,AKT1,CDC2,CENPF,DHFR,EPS8,HNRNPAB,HSP90B1,IGSF3,MAPK1,MAPT,MKI67,MYC,MYO10,PBX1,PEG3,RGS10,TOP2A,TYMS,ZCCHC24
Drug/Chemical	Topotecan	CTD	217	11	0.00047	0.042	ANP32A,ENOPH1,FAM129A,H2AFV,INSIG1,MAGED1,MKNK2,PLOD2,RANBP1,SKP2,TOP2A
Disease/Phenotype	portal vein thrombosis(COSTART)	SIDER	377	19	4.8e-06	0.0032	AKT1,CASC3,CBR1,CYP2B6,GORASP1,GRB2,H2AFV,HSP90B1,MKI67,MYC,PSMB3,PSMD11,PSME3,SFTPB,SKP2,SMPD1,TOP2A,TSPYL2,UBE2C
Drug/Chemical	phenylarsine oxide	STITCH	220	11	0.00052	0.045	DNM2,GRB2,INSR,LRCH4,MAPK1,PLD2,PRKD3,PTPN1,PTPN11,SNAP23,TFRC
Drug/Chemical	fulvestrant	CTD	220	11	0.00052	0.045	AKT1,EDN1,FASN,HSP90B1,MAPK1,MAPT,MYC,NARS,PTTG1,TMPO,XPO1
GO	cellular protein metabolic process (GO:0044267)	GO_BP	283	14	0.00011	0.016	EIF2B4,EIF3G,EIF4G1,FUT8,GMPPA,RPL23A,RPL3,RPL41,RPLP1,RPS15,RPS17,RPS28,RPS4X,SEC24C
Drug/Chemical	anisomycin	STITCH	223	11	0.00059	0.047	AKT1,DOK1,EIF4G1,INSR,MAPK1,MKNK2,MYC,PRKD3,RPL3,RPS6KB2,USP14
Drug/Chemical	Bis-Tris	STITCH	225	11	0.00063	0.05	DNM2,KEAP1,MAFG,MYC,PICK1,PMF1,SKP2,STAG2,TGFB3,TGOLN2,ZNF266
GO	cell division (GO:0051301)	GO_BP	270	13	0.00024	0.027	CDC2,CENPF,CEP55,KIF2A,NEK2,PMF1,PTTG1,SMC3,STAG2,TIMELESS,TUBB,UBE2C,UBE2S
GeneRegulation	MYC	TFactS	482	23	1.2e-06	0.0017	CMAS,FASN,INSR,ITGA6,MUC1,MYC,NUP155,PSME3,PTPN1,RANBP1,RPL3,RPL41,RPLP1,RPS15,RPS6KA2,TFRC,TGFB3,TMPO,TUBG1,TYMS,UBE2C,UBE2S,VAPA
Drug/Chemical	N-methyl-N'-nitro-N-nitrosoguanidine	STITCH	258	12	0.00057	0.047	CMAS,FGFR1OP,HSP90B1,LPPR2,MSH6,MYC,PEA15,RAD1,SIL1,SMAD2,SMPD1,SNRPN
Drug/Chemical	methyltrienolone	STITCH	258	12	0.00057	0.047	AKT1,BCAS1,CASC3,INSIG1,KRT10,MYC,NANS,NARG1,PIP4K2B,PSME3,SDCCAG3,SIL1
Pathway	Metabolism of proteins	Reactome	304	14	0.00022	0.025	EIF2B4,EIF3G,EIF4G1,FUT8,GMPPA,RPL23A,RPL3,RPL41,RPLP1,RPS15,RPS17,RPS28,RPS4X,SEC24C
Drug/Chemical	raloxifene	STITCH	379	16	0.00022	0.025	AKT1,HSP90B1,INSIG1,MAPK1,MKI67,MTA1,MYC,NARS,OSBPL11,PDLIM4,PLD2,PMF1,PPP1R13B,SIL1,TGFB3,TMPO
Drug/Chemical	nocodazole	STITCH	435	18	0.00011	0.017	AKT1,CEP55,GORASP1,GOSR1,KIF2A,LMNB1,MAPK1,MAPT,NEK2,PPP2R1A,PTPN1,PTTG1,RAB5A,SFTPB,TFRC,TGOLN2,TUBB,TUBG1
Disease/Phenotype	metabolic encephalopathy(COSTART)	SIDER	476	19	0.00012	0.017	AKT1,CEP55,CYP2B6,ICAM3,LMNB1,MAPK1,MAPT,MYC,PRKD3,SMAD2,SMPD1,TGFB3,TOP2A,TSPYL2,TUBB,TUBG1,TYMS,VRK2,WDR77
Drug/Chemical	lactacystin	STITCH	404	16	0.00044	0.041	AKT1,CAPN7,CYP2B6,HSP90B1,HSPB8,INSR,KEAP1,MAPK1,MAPT,MYC,PSMB3,PSMD11,PSME3,SFTPB,SKP2,TGOLN2
Drug/Chemical	paclitaxel	STITCH	458	18	0.00021	0.025	AKT1,CEP55,CYP2B6,ICAM3,LMNB1,MAPK1,MAPT,MYC,PRKD3,SMAD2,SMPD1,TGFB3,TOP2A,TUBB,TUBG1,TYMS,VRK2,WDR77
Disease/Phenotype	Cryptosporidiosis(COSTART)	SIDER	474	18	0.00032	0.033	AKT1,CEP55,CYP2B6,ICAM3,LMNB1,MAPK1,MAPT,MYC,PRKD3,SMAD2,SMPD1,TGFB3,TOP2A,TUBB,TUBG1,TYMS,VRK2,WDR77
Disease/Phenotype	Entrez Query:Oncogene	CancerGenes	488	18	0.00046	0.042	AKT1,BCAS1,CDC73,CEBPB,CEP55,FASN,FGFR1OP,MAFG,MAPK1,MST1R,MYC,PEA15,PTPN11,PTTG1,RAB5A,TFG,TOM1L1,TYMS

## Sheet: GeneSetDB5
Class	Set_Name	Source_DB	Gene_#	Gene_#_with_Anno	p-value	FDR	GeneNames_with_Anno
Drug/Chemical	jasmonic acid	STITCH	120	13	4e-06	0.028	AHDC1,ALDH3A2,CTSD,HIVEP2,INPP5A,IRX5,LGMN,MAP3K5,MYB,PHC1,SCD,SIDT1,SKP1
Drug/Chemical	testosterone enanthate	CTD	476	31	2.2e-07	0.003	ABHD2,AGGF1,ALDH1A3,ANK3,AREG,C19orf6,DHX29,EIF4G3,ELK1,EMD,ENPP1,EZR,GNB1,GOLGA1,GSTM1,HIVEP2,HOXB6,IL6ST,LTBP3,PDCD4,PICALM,PITPNA,PSPH,RBM25,SCD,SGK3,SLC4A7,SOS2,STRN3,ZNF264,ZNF44

## Sheet: GeneSetDB7
Class	Set_Name	Source_DB	Gene_#	Gene_#_with_Anno	p-value	FDR	GeneNames_with_Anno
GO	cellular response to interleukin-1 (GO:0071347)	GO_BP	15	5	0.00013	0.029	CCL2,CHI3L1,ICAM1,IRF1,MMP9
GO	immunological synapse (GO:0001772)	GO_CC	15	5	0.00013	0.029	CD3E,DLG1,ICAM1,LAT,PRKCQ
GO	type I interferon-mediated signaling pathway (GO:0060337)	GO_BP	65	21	5e-15	8.2e-11	ADAR,HLA-E,HLA-F,HLA-G,IFI35,IFIT2,IFIT3,IFITM1,IFITM2,IFITM3,IRF1,IRF7,ISG20,MX1,MX2,OAS2,OAS3,OASL,STAT1,TYK2,XAF1
Disease/Phenotype	abnormal DNA replication	MPO	16	5	0.00019	0.036	CDKN1A,CUL4A,LMNA,PIKFYVE,SIRT1
Drug/Chemical	poly rI:rC	STITCH	16	5	0.00019	0.036	CCL2,CCL8,OAS2,OAS3,OASL
GeneRegulation	STAT1(UP)	TFactS	20	6	5.4e-05	0.015	CCL2,CD40,CDKN1A,IRF1,IRF7,STAT1
Pathway	Interferon alpha/beta signaling	Reactome	71	21	3.6e-14	2e-10	ADAR,HLA-E,HLA-F,HLA-G,IFI35,IFIT2,IFIT3,IFITM1,IFITM2,IFITM3,IRF1,IRF7,ISG20,MX1,MX2,OAS2,OAS3,OASL,STAT1,TYK2,XAF1
Drug/Chemical	alpha-cyano-(3,4-dihydroxy)-N-benzylcinnamide	CTD	17	5	0.00026	0.046	CCL2,ICAM1,IRF1,STAT1,TYMP
GeneRegulation	STAT1	TFactS	55	16	5.4e-11	1.8e-07	ADAR,CCL2,CD40,CDKN1A,CSF1,CXCL10,GBP1,HLA-E,ICAM1,IDO1,IFITM1,IRF1,IRF7,ISG20,MX1,STAT1
GO	thyroid hormone receptor binding (GO:0046966)	GO_MF	29	7	6e-05	0.016	GTF2B,JMJD1C,MED17,MED4,NUP62,OASL,TAF11
Drug/Chemical	chlorophyllin	CTD	30	7	7.5e-05	0.019	CXCL10,IFI30,IFIT3,IFITM1,MX1,OAS2,STAT1
GO	cytosolic small ribosomal subunit (GO:0022627)	GO_CC	35	8	2.7e-05	0.009	RPS10,RPS17,RPS18,RPS20,RPS24,RPS25,RPS4X,RPS7
GO	interferon-gamma-mediated signaling pathway (GO:0060333)	GO_BP	67	15	1.2e-08	1.5e-05	CAMK2G,GBP1,HLA-E,HLA-F,HLA-G,ICAM1,IFI30,IRF1,IRF7,MT2A,OAS2,OAS3,OASL,PML,STAT1
Pathway	Type II interferon signaling (IFNG)	WikiPathways	37	8	4.2e-05	0.012	CXCL10,GBP1,ICAM1,IFIT2,IRF1,PSMB9,STAT1,TAP1
GO	cytosolic large ribosomal subunit (GO:0022625)	GO_CC	37	8	4.2e-05	0.012	RPL22,RPL24,RPL3,RPL30,RPL4,RPL5,RPL7,RPL7A
GO	response to UV (GO:0009411)	GO_BP	33	7	0.00014	0.031	CDKN1A,CIRBP,ERCC3,ERCC5,GTF2H2,PML,REV1
GO	viral transcription (GO:0019083)	GO_BP	82	17	4.3e-09	7.2e-06	RPL22,RPL24,RPL3,RPL30,RPL4,RPL5,RPL7,RPL7A,RPL9,RPS10,RPS17,RPS18,RPS20,RPS24,RPS25,RPS4X,RPS7
Drug/Chemical	1w7g	STITCH	34	7	0.00018	0.035	CD4,CHI3L1,MX1,OAS2,OAS3,OASL,SMARCA2
Pathway	Cytoplasmic Ribosomal Proteins	WikiPathways	88	18	1.9e-09	4e-06	RPL22,RPL24,RPL3,RPL30,RPL4,RPL5,RPL7,RPL7A,RPL9,RPS10,RPS17,RPS18,RPS20,RPS24,RPS25,RPS4X,RPS6KB2,RPS7
Pathway	Formation of the ternary complex, and subsequently, the 43S complex	Reactome	50	10	9.6e-06	0.0036	EIF2S2,EIF3D,RPS10,RPS17,RPS18,RPS20,RPS24,RPS25,RPS4X,RPS7
GO	translational termination (GO:0006415)	GO_BP	86	17	9.3e-09	1.3e-05	RPL22,RPL24,RPL3,RPL30,RPL4,RPL5,RPL7,RPL7A,RPL9,RPS10,RPS17,RPS18,RPS20,RPS24,RPS25,RPS4X,RPS7
GO	cytokine-mediated signaling pathway (GO:0019221)	GO_BP	159	31	1.1e-14	9.2e-11	ADAR,CAMK2G,CCL2,CCR1,GBP1,HLA-E,HLA-F,HLA-G,ICAM1,IFI30,IFI35,IFIT2,IFIT3,IFITM1,IFITM2,IFITM3,IRF1,IRF7,ISG20,MT2A,MX1,MX2,OAS2,OAS3,OASL,PML,SOCS5,STAT1,STAT5A,TYK2,XAF1
Pathway	Interferon Signaling	Reactome	139	27	6.4e-13	2.7e-09	ADAR,CAMK2G,GBP1,HLA-E,HLA-F,HLA-G,ICAM1,IFI30,IFI35,IFIT2,IFIT3,IFITM1,IFITM2,IFITM3,IRF1,IRF7,ISG20,MT2A,MX1,MX2,OAS2,OAS3,OASL,PML,STAT1,TYK2,XAF1
GO	viral infectious cycle (GO:0019058)	GO_BP	91	17	2.3e-08	2.1e-05	RPL22,RPL24,RPL3,RPL30,RPL4,RPL5,RPL7,RPL7A,RPL9,RPS10,RPS17,RPS18,RPS20,RPS24,RPS25,RPS4X,RPS7
Disease/Phenotype	Abnormality of the motor neurons	HPO	49	9	5.5e-05	0.015	ABCB7,GJC2,GPR56,HSPB1,LMNA,PRX,PSEN1,REEP1,SLC25A15
Pathway	Eukaryotic Translation Termination	Reactome	93	17	3.2e-08	2.2e-05	RPL22,RPL24,RPL3,RPL30,RPL4,RPL5,RPL7,RPL7A,RPL9,RPS10,RPS17,RPS18,RPS20,RPS24,RPS25,RPS4X,RPS7
Pathway	Peptide chain elongation	Reactome	93	17	3.2e-08	2.2e-05	RPL22,RPL24,RPL3,RPL30,RPL4,RPL5,RPL7,RPL7A,RPL9,RPS10,RPS17,RPS18,RPS20,RPS24,RPS25,RPS4X,RPS7
GO	translational elongation (GO:0006414)	GO_BP	93	17	3.2e-08	2.2e-05	RPL22,RPL24,RPL3,RPL30,RPL4,RPL5,RPL7,RPL7A,RPL9,RPS10,RPS17,RPS18,RPS20,RPS24,RPS25,RPS4X,RPS7
Pathway	Viral mRNA Translation	Reactome	93	17	3.2e-08	2.2e-05	RPL22,RPL24,RPL3,RPL30,RPL4,RPL5,RPL7,RPL7A,RPL9,RPS10,RPS17,RPS18,RPS20,RPS24,RPS25,RPS4X,RPS7
Pathway	Eukaryotic Translation Elongation	Reactome	96	17	5.2e-08	3.5e-05	RPL22,RPL24,RPL3,RPL30,RPL4,RPL5,RPL7,RPL7A,RPL9,RPS10,RPS17,RPS18,RPS20,RPS24,RPS25,RPS4X,RPS7
Pathway	Ribosomal scanning and start codon recognition	Reactome	57	10	3.2e-05	0.0099	EIF2S2,EIF3D,RPS10,RPS17,RPS18,RPS20,RPS24,RPS25,RPS4X,RPS7
Pathway	Translation initiation complex formation	Reactome	57	10	3.2e-05	0.0099	EIF2S2,EIF3D,RPS10,RPS17,RPS18,RPS20,RPS24,RPS25,RPS4X,RPS7
Pathway	Formation of a pool of free 40S subunits	Reactome	103	18	2.6e-08	2.2e-05	EIF3D,RPL22,RPL24,RPL3,RPL30,RPL4,RPL5,RPL7,RPL7A,RPL9,RPS10,RPS17,RPS18,RPS20,RPS24,RPS25,RPS4X,RPS7
Drug/Chemical	pimonidazole	STITCH	46	8	0.00021	0.039	CBFA2T2,GMPR2,KIAA1109,MKI67,PLAUR,SGTA,TAP1,TYMP
Pathway	Influenza Viral RNA Transcription and Replication	Reactome	110	19	1.3e-08	1.6e-05	IPO5,POLR2B,RPL22,RPL24,RPL3,RPL30,RPL4,RPL5,RPL7,RPL7A,RPL9,RPS10,RPS17,RPS18,RPS20,RPS24,RPS25,RPS4X,RPS7
Pathway	Activation of the mRNA upon binding of the cap-binding complex and eIFs, and subsequent binding to 43S	Reactome	58	10	3.8e-05	0.011	EIF2S2,EIF3D,RPS10,RPS17,RPS18,RPS20,RPS24,RPS25,RPS4X,RPS7
Pathway	3' -UTR-mediated translational regulation	Reactome	113	19	2.1e-08	2e-05	EIF2S2,EIF3D,RPL22,RPL24,RPL3,RPL30,RPL4,RPL5,RPL7,RPL7A,RPL9,RPS10,RPS17,RPS18,RPS20,RPS24,RPS25,RPS4X,RPS7
Pathway	L13a-mediated translational silencing of Ceruloplasmin expression	Reactome	113	19	2.1e-08	2e-05	EIF2S2,EIF3D,RPL22,RPL24,RPL3,RPL30,RPL4,RPL5,RPL7,RPL7A,RPL9,RPS10,RPS17,RPS18,RPS20,RPS24,RPS25,RPS4X,RPS7
Pathway	GTP hydrolysis and joining of the 60S ribosomal subunit	Reactome	114	19	2.4e-08	2.1e-05	EIF2S2,EIF3D,RPL22,RPL24,RPL3,RPL30,RPL4,RPL5,RPL7,RPL7A,RPL9,RPS10,RPS17,RPS18,RPS20,RPS24,RPS25,RPS4X,RPS7
Drug/Chemical	biochanin A	CTD	57	9	0.00019	0.036	CDKN1A,GM2A,MMP14,MMP9,MT2A,PLAUR,SH3GL1,UBE2D2,UGT1A10
Pathway	Eukaryotic Translation Initiation	Reactome	121	19	6.5e-08	4e-05	EIF2S2,EIF3D,RPL22,RPL24,RPL3,RPL30,RPL4,RPL5,RPL7,RPL7A,RPL9,RPS10,RPS17,RPS18,RPS20,RPS24,RPS25,RPS4X,RPS7
Pathway	Cap-dependent Translation Initiation	Reactome	121	19	6.5e-08	4e-05	EIF2S2,EIF3D,RPL22,RPL24,RPL3,RPL30,RPL4,RPL5,RPL7,RPL7A,RPL9,RPS10,RPS17,RPS18,RPS20,RPS24,RPS25,RPS4X,RPS7
GO	early endosome membrane (GO:0031901)	GO_CC	58	9	0.00021	0.039	APPL2,CLCN3,HGS,KIF16B,PIKFYVE,PML,RAB5C,SH3GL1,SNX13
Pathway	Influenza Life Cycle	Reactome	149	23	3.8e-09	7.1e-06	IPO5,NUP50,NUP62,NUP88,POLR2B,RANBP2,RPL22,RPL24,RPL3,RPL30,RPL4,RPL5,RPL7,RPL7A,RPL9,RPS10,RPS17,RPS18,RPS20,RPS24,RPS25,RPS4X,RPS7
Pathway	Regulation of gene expression in beta cells	Reactome	111	17	4.6e-07	0.00024	RPL22,RPL24,RPL3,RPL30,RPL4,RPL5,RPL7,RPL7A,RPL9,RPS10,RPS17,RPS18,RPS20,RPS24,RPS25,RPS4X,RPS7
Disease/Phenotype	decreased leukocyte cell number	MPO	100	15	2.8e-06	0.0012	CCL2,CD47,CDKN1A,CSF1,EWSR1,GSTZ1,IDO1,IL2RG,LIF,MYO9B,PML,RAC2,SOD1,STAT5A,THOC5
Pathway	Influenza Infection	Reactome	154	23	7.3e-09	1.1e-05	IPO5,NUP50,NUP62,NUP88,POLR2B,RANBP2,RPL22,RPL24,RPL3,RPL30,RPL4,RPL5,RPL7,RPL7A,RPL9,RPS10,RPS17,RPS18,RPS20,RPS24,RPS25,RPS4X,RPS7
Drug/Chemical	dimethylarsinous acid	CTD	74	11	6.5e-05	0.016	CCL2,CDKN1A,GTSE1,HMOX1,IFIT3,NUP88,RHOD,SOD1,STAT1,TAP1,XAF1
Pathway	Interferon gamma signaling	Reactome	101	15	3.2e-06	0.0013	CAMK2G,GBP1,HLA-E,HLA-F,HLA-G,ICAM1,IFI30,IRF1,IRF7,MT2A,OAS2,OAS3,OASL,PML,STAT1
Pathway	Translation	Reactome	128	19	1.6e-07	9.4e-05	EIF2S2,EIF3D,RPL22,RPL24,RPL3,RPL30,RPL4,RPL5,RPL7,RPL7A,RPL9,RPS10,RPS17,RPS18,RPS20,RPS24,RPS25,RPS4X,RPS7
Drug/Chemical	PBA	STITCH	68	10	0.00015	0.032	ABCD1,CXCL10,EDEM1,GM2A,ICAM1,LTBR,PTCRA,RPS6KB2,SDHD,TRA2B
Drug/Chemical	double stranded RNA	STITCH	96	14	8.5e-06	0.0033	ADAR,CCL2,CCL5,CCL8,CD302,CTSB,EFS,IRF7,MX1,MX2,OAS2,OAS3,OASL,PRKRA
Drug/Chemical	Antimony Potassium Tartrate	CTD	76	11	8.3e-05	0.02	ATP2B1,CCNB2,CDKN1A,CDKN3,DAZAP1,HMGA1,HMOX1,PML,PTTG1,SNRPA,UBE2C
Drug/Chemical	Potassium Dichromate	CTD	70	10	0.00019	0.036	ATP2B1,CCNB2,CDKN1A,HMGA1,HMOX1,PTTG1,SNRPA,STAT1,UBE2C,UGCG
GO	endocrine pancreas development (GO:0031018)	GO_BP	120	17	1.4e-06	0.00066	RPL22,RPL24,RPL3,RPL30,RPL4,RPL5,RPL7,RPL7A,RPL9,RPS10,RPS17,RPS18,RPS20,RPS24,RPS25,RPS4X,RPS7
Disease/Phenotype	increased susceptibility to viral infection	MPO	85	12	5.1e-05	0.014	ADAR,ATF2,CD4,CXCL10,IRF1,IRF7,MMP9,MX2,PSMB9,STAT1,TYK2,UNC93B1
Drug/Chemical	imiquimod	STITCH	79	11	0.00012	0.028	CD4,DCPS,ECD,IRF7,ISG20,MX1,OAS2,OAS3,OASL,OGFR,STAT1
Disease/Phenotype	tinea cruris(COSTART)	SIDER	79	11	0.00012	0.028	CD4,DCPS,ECD,IRF7,ISG20,MX1,OAS2,OAS3,OASL,OGFR,STAT1
Pathway	Regulation of beta-cell development	Reactome	123	17	2e-06	0.00088	RPL22,RPL24,RPL3,RPL30,RPL4,RPL5,RPL7,RPL7A,RPL9,RPS10,RPS17,RPS18,RPS20,RPS24,RPS25,RPS4X,RPS7
GO	response to virus (GO:0009615)	GO_BP	132	18	1.2e-06	0.00059	CCL5,CCL8,HERC5,HSPB1,IFI35,IFIT2,IFITM1,IFITM2,IFITM3,IRF7,ISG20,LILRB1,MX1,MX2,PML,PRKRA,STAT1,UNC93B1
Drug/Chemical	neopterin	STITCH	107	14	3e-05	0.0096	CD163,CD38,CD4,CSF1,HGS,ICAM1,IDO1,ISG20,MX1,OAS2,OAS3,OASL,SDHD,TH1L
Disease/Phenotype	Abnormality of the pyramidal tracts	HPO	93	12	0.00013	0.028	ABCB7,ACOX1,GJC2,GPR56,L1CAM,NDUFS1,PRKRA,PSEN1,REEP1,SLC25A15,SOD1,TREX1
Pathway	Insulin Synthesis and Processing	Reactome	143	18	4e-06	0.0016	RPL22,RPL24,RPL3,RPL30,RPL4,RPL5,RPL7,RPL7A,RPL9,RPS10,RPS17,RPS18,RPS20,RPS24,RPS25,RPS4X,RPS7,SLC30A5
Pathway	Late Phase of HIV Life Cycle	Reactome	96	12	0.00017	0.035	CCNT2,ERCC3,GTF2B,GTF2H2,NCBP2,NUP50,NUP62,NUP88,POLR2B,RANBP2,TAF11,TH1L
Pathway	HIV Life Cycle	Reactome	113	14	5.5e-05	0.015	CCNT2,CD4,ERCC3,GTF2B,GTF2H2,HMGA1,NCBP2,NUP50,NUP62,NUP88,POLR2B,RANBP2,TAF11,TH1L
Disease/Phenotype	Vomiting	HPO	98	12	0.00021	0.038	ACADM,ALAD,ALG3,DGUOK,GALC,L1CAM,NDUFS1,SCNN1A,SLC25A15,SLC6A8,SLC7A7,TYMP
Drug/Chemical	oligoadenylate	STITCH	123	15	3.7e-05	0.011	ADAR,CD3E,CXCL10,IFIT2,IFIT3,LGALS9,MX1,MX2,OAS2,OAS3,OASL,PAPOLA,STAT1,TIA1,TYK2
Pathway	T Cell Receptor Signaling Pathway	WikiPathways	133	16	2.4e-05	0.0082	CD3E,CD4,DLG1,GAB2,LAT,MAP4K1,PRKCQ,PRKD2,PXN,RAC2,SKAP2,SOS2,STAT1,STAT5A,VASP,WAS
Disease/Phenotype	Nausea and vomiting	HPO	100	12	0.00025	0.045	ACADM,ALAD,ALG3,DGUOK,GALC,L1CAM,NDUFS1,SCNN1A,SLC25A15,SLC6A8,SLC7A7,TYMP
GO	protein complex assembly (GO:0006461)	GO_BP	109	13	0.00015	0.032	CD3E,CD40,COX15,GCH1,HFE,HMGA1,NCKAP1L,OXA1L,PML,PPP2R1A,SKAP2,SLC7A7,WAS
Disease/Phenotype	small thymus	MPO	101	12	0.00028	0.048	ATM,CBFB,CCNB2,CD3E,CUL4A,HTRA2,IL2RG,LAT,MDC1,PBX1,SP3,STAT5A
GO	mRNA metabolic process (GO:0016071)	GO_BP	223	26	1.4e-07	8.5e-05	DCPS,EXOSC8,HSPB1,LSM5,NCBP2,PPP2R1A,PSMB10,PSMB9,RPL22,RPL24,RPL3,RPL30,RPL4,RPL5,RPL7,RPL7A,RPL9,RPS10,RPS17,RPS18,RPS20,RPS24,RPS25,RPS4X,RPS7,UPF3A
Pathway	T Cell Receptor Signaling Pathway	NetPath	122	14	0.00013	0.028	CD3E,CD4,DLG1,GAB2,LAT,MAP4K1,PRKCQ,PRKD2,PXN,SOS2,STAT1,STAT5A,VASP,WAS
GO	ribosome (GO:0005840)	GO_CC	161	18	2.1e-05	0.0076	APEX1,MRPL4,MRPS31,RPL22,RPL24,RPL3,RPL30,RPL4,RPL5,RPL7A,RPL9,RPS10,RPS17,RPS18,RPS24,RPS25,RPS4X,RPS7
Drug/Chemical	Zidovudine	CTD	243	27	2.2e-07	0.00012	ATP5F1,C19orf66,CCL2,CDKN1A,COX15,GBP1,GRB7,IFI35,IFI44L,IFIT2,IFITM1,IRF7,LGALS9,LILRB3,LY6E,MT2A,MX1,MX2,NDUFS1,OAS2,OAS3,PKMYT1,RSAD2,SDHD,SLC7A7,STAT1,TYMP
Disease/Phenotype	abnormal T cell physiology	MPO	126	14	0.00018	0.036	ATM,CCL2,CXCL10,EFS,GNAI2,GRK6,ICA1,ICAM1,IRF7,KCNN4,LAT,PRKCQ,TYK2,WAS
Drug/Chemical	cefsulodin	STITCH	137	15	0.00013	0.028	BAG5,CD38,COPE,EFS,GABARAPL1,IFIT2,MN1,NDUFS1,OAS2,OAS3,OASL,PARK7,PEX16,PLCB4,STAT5A
GeneRegulation	hsa-miR-16	miRTarBase	177	19	2.2e-05	0.0078	ALG3,C14orf109,CCDC76,CCNT2,HMGA1,HMOX1,KCNN4,MSH2,OSGEPL1,PMS1,PNPLA6,PPP2R5C,SKAP2,SLC16A3,SLC25A22,TIA1,TMEM109,UBE2S,UBE2V1
GO	structural constituent of ribosome (GO:0003735)	GO_MF	159	17	6.2e-05	0.016	MRPL4,RPL22,RPL24,RPL3,RPL30,RPL4,RPL5,RPL7,RPL7A,RPL9,RPS17,RPS18,RPS20,RPS24,RPS25,RPS4X,RPS7
Disease/Phenotype	decreased CD8-positive T cell number	MPO	152	16	0.00012	0.028	ATM,CBFB,CD4,CXCL10,IL2RG,IRF1,LAT,NCKAP1L,PATZ1,PBX1,PSMB10,PSMB9,RPL22,SIRT1,STAT5A,TAP1
GO	RNA metabolic process (GO:0016070)	GO_BP	257	27	6.8e-07	0.00034	DCPS,EXOSC8,HSPB1,LSM5,NCBP2,PPP2R1A,PSMB10,PSMB9,RPL22,RPL24,RPL3,RPL30,RPL4,RPL5,RPL7,RPL7A,RPL9,RPS10,RPS17,RPS18,RPS20,RPS24,RPS25,RPS4X,RPS7,SNRPB,UPF3A
GO	viral reproduction (GO:0016032)	GO_BP	335	35	1.8e-08	2e-05	CALCOCO2,CCNT2,CD4,ERCC3,GTF2B,GTF2H2,HMGA1,NCBP2,NUP50,NUP62,NUP88,POLR2B,PSMB10,PSMB9,RANBP2,RPL22,RPL24,RPL3,RPL30,RPL4,RPL5,RPL7,RPL7A,RPL9,RPS10,RPS17,RPS18,RPS20,RPS24,RPS25,RPS4X,RPS7,TAF11,TH1L,ZNF446
GO	gene expression (GO:0010467)	GO_BP	406	42	8.8e-10	2.5e-06	CCNT2,EIF2S2,EIF3D,ERCC3,GTF2B,GTF2H2,IARS2,LAT,MED17,MED4,MED6,NCBP2,NR2F6,NRBF2,PAPOLA,POLR2B,QARS,RPL22,RPL24,RPL3,RPL30,RPL4,RPL5,RPL7,RPL7A,RPL9,RPS10,RPS17,RPS18,RPS20,RPS24,RPS25,RPS4X,RPS7,SARS,SF4,SFRS5,SNRPA,SNRPB,SNW1,TAF11,TH1L
GO	cellular protein metabolic process (GO:0044267)	GO_BP	283	29	4.5e-07	0.00024	ALG3,ALG8,ALG9,EDEM1,EIF2S2,EIF3D,MCFD2,MGAT1,PIGV,PIKFYVE,PLAUR,PRKCSH,RPL22,RPL24,RPL3,RPL30,RPL4,RPL5,RPL7,RPL7A,RPL9,RPS10,RPS17,RPS18,RPS20,RPS24,RPS25,RPS4X,RPS7
GO	translation (GO:0006412)	GO_BP	244	25	2.8e-06	0.0012	AARSD1,EIF2S2,EIF3D,GTF2H2,MRPL4,RPL22,RPL24,RPL3,RPL30,RPL4,RPL5,RPL7,RPL7A,RPL9,RPS10,RPS17,RPS18,RPS20,RPS24,RPS25,RPS4X,RPS6KB2,RPS7,SARS,SECISBP2
Drug/Chemical	Methotrexate	CTD	219	22	1.5e-05	0.0055	ARL6IP4,ATF5,CD302,CD4,CDKN1A,CEP57,DUSP4,EED,GNG11,GRN,HGS,ICAM1,NUP88,PAPOLA,PER2,PLD3,PPP2R5C,RAB11FIP2,TYK2,UBE2C,UGCG,UGT1A10
Drug/Chemical	O-phosphotyrosine	STITCH	212	21	2.8e-05	0.0093	ANKS1A,APPL2,BCL2L2,CBFB,CD4,GIT1,GSTZ1,HECW1,HNRPDL,LAPTM5,PXN,RNF11,RPL4,SCNN1A,SF4,SOCS2,SOCS5,STAT1,STAT5A,TFAP2A,TYMP
GO	interspecies interaction between organisms (GO:0044419)	GO_BP	312	30	1.1e-06	0.00054	AP1G2,CCNT2,CD4,CFLAR,CUL4A,DDB1,DERL1,DLG1,ERCC3,GTF2B,HMGA1,ICAM1,IL2RG,IPO5,IRF7,KIN,LTBR,PDCL3,PML,PSMB10,PSMB9,RAD23A,RCOR1,SCARB1,SGTA,SIRT1,STAT1,TAP1,VAC14,ZYX
Disease/Phenotype	Spasticity	HPO	198	19	0.0001	0.025	ABCD1,ACOX1,ALG3,COX15,GALC,GCH1,GJC2,GM2A,GPR56,L1CAM,NDUFS1,NUP62,PSEN1,REEP1,SLC25A12,SLC25A15,SLC25A22,SOD1,TREX1
GeneRegulation	MYC	TFactS	482	46	1.9e-09	4e-06	ACADM,ACOX1,ACP5,ACTG1,APEX1,CDKN1A,CSTB,DDB1,DDX1,E2F1,GM2A,GTF2H2,HLA-F,HMOX1,HNRPDL,ISG20,LMNA,LMNB2,MAP4K5,MSH2,NCBP2,NUP62,NUP88,PEX3,POLR1C,PPP1CB,PRKCSH,RHOG,RPL22,RPL3,RPL30,RPL5,RPL7,RPL9,RPS18,RPS20,RPS25,RPS7,SNRPA,SNRPB,SOD1,SP3,UBE2C,UBE2S,VASP,ZNF410
Pathway	Metabolism of proteins	Reactome	304	29	1.9e-06	0.00088	ALG3,ALG8,ALG9,EDEM1,EIF2S2,EIF3D,FBXW4,MCFD2,MGAT1,PIGV,PLAUR,PRKCSH,RPL22,RPL24,RPL3,RPL30,RPL4,RPL5,RPL7,RPL7A,RPL9,RPS10,RPS17,RPS18,RPS20,RPS24,RPS25,RPS4X,RPS7
Disease/Phenotype	increased susceptibility to bacterial infection	MPO	196	18	0.00027	0.047	ATF2,CBY1,CCL2,CD40,CD47,E2F4,GRN,HLA-G,IL2RG,IRF7,LTBR,NCF4,OCA2,PLAUR,PML,RAC2,STAT1,UNC93B1
Drug/Chemical	polyinosinic-polycytidylic acid	STITCH	286	25	4.3e-05	0.012	CCL2,CCL5,CCL8,CD84,CSF1,CXCL10,CXCL11,GBP1,ICAM1,IDO1,IFIT3,IRF7,ISG20,LGALS9,MX1,OAS2,OAS3,OASL,PRKCQ,PRKD2,PSMB10,SMARCA2,STAT1,UBE2L6,UNC93B1
Drug/Chemical	Etoposide	CTD	275	23	0.00017	0.034	ACADM,ATF2,ATP1A1,BCL2L2,BIK,CDKN1A,CFLAR,DUSP4,E2F1,IFITM1,ISG20,KCNAB2,LTBR,LY6E,OCA2,STAT1,TAP1,TFAP2A,TGDS,TGFA,UBE2C,XAF1,ZNF32
GO	signal transducer activity (GO:0004871)	GO_MF	277	23	0.00019	0.036	ATP2C1,CCL2,CCL8,CD40,GNAI2,GNG11,GRK6,HMOX1,LGALS9,PER2,PLCB4,PLEKHB1,PPFIA1,PPM1A,RGS19,RTN2,SECTM1,SNX13,STAT1,STAT5A,TFG,TGFA,TRIM13
GO	protein homodimerization activity (GO:0042803)	GO_MF	474	36	2.2e-05	0.0078	AOC3,AVPR1B,CACYBP,CALCOCO2,CCL5,CD4,CEP57,CLCN3,CSF1,ERCC5,GCH1,GIPC1,GIT1,GSTZ1,HMOX1,HSF2,MOAP1,MSH2,MYO9B,OXA1L,PARK7,PDXK,PLEK,PLEKHB1,PML,PRKRA,RAB11FIP2,RCHY1,RPL7,SCARB1,SDS,SOD1,TAP1,TCF3,TREX1,UGT1A10

## Sheet: GeneSetDB8
Class	Set_Name	Source_DB	Gene_#	Gene_#_with_Anno	Gene_#_without_Anno	p-value	FDR	GeneNames_with_Anno
GO	hemidesmosome assembly (GO:0031581)	GO_BP	12	4	8	1.3e-05	0.023	ITGA6,KRT5,LAMC2,PLEC1
Disease/Phenotype	Milia	HPO	12	4	8	1.3e-05	0.023	ITGA6,KRT5,LAMC2,PLEC1
Disease/Phenotype	Atrophic scars	HPO	13	4	9	1.9e-05	0.023	COL1A2,COL5A1,ITGA6,LAMC2
Disease/Phenotype	decreased skin tensile strength	MPO	18	5	13	2.7e-06	0.0097	COL5A1,DSE,JUP,LAMC2,LOX
Disease/Phenotype	Onset in utero	HPO	16	4	12	4.6e-05	0.037	ITGA6,LAMC2,PLEC1,PXMP3
Disease/Phenotype	Atypical scarring	HPO	22	5	17	8.1e-06	0.021	COL1A2,COL5A1,ITGA6,LAMC2,PLEC1
Disease/Phenotype	Hypoplastic dental enamel	HPO	26	5	21	1.9e-05	0.023	ATR,GJA1,ITGA6,LAMC2,PLEC1
Disease/Phenotype	Dermal atrophy	HPO	30	5	25	4e-05	0.037	COL1A2,COL5A1,GJA1,ITGA6,LAMC2
GO	extracellular matrix (GO:0031012)	GO_CC	130	14	116	1.7e-09	1.8e-05	COL1A2,COL5A1,EMILIN1,F3,FBLN1,HSD17B12,LAMA5,PCOLCE,SERPINF1,SLPI,SPON1,TINAGL1,TNXB,VCAN
Disease/Phenotype	Abnormality of the basal ganglia	HPO	65	7	58	2.2e-05	0.023	ATR,ATXN2,CA2,GJA1,MUT,NDUFS3,PDE8B
Pathway	Integrin	INOH	126	9	117	4.2e-05	0.037	COL16A1,COL1A2,COL5A1,DOCK1,DOCK6,GPC4,ITGA6,LAMC2,VCAN
Drug/Chemical	Mitoxantrone	CTD	185	13	172	1e-06	0.0054	AGPAT5,C3orf14,CASP6,CASP9,DUSP4,NDUFS5,P4HA1,RBBP8,SPON1,TFF3,UQCRH,VCAN,ZFAND1
Drug/Chemical	Cisplatin	CTD	391	17	374	1.7e-05	0.023	CA2,CASP9,ERCC1,GALNT7,GCLM,GSTM1,GUK1,KCNK1,LASS4,MUT,P4HA2,PRODH,RPS18,SLPI,SPON1,WDR46,XRCC5

## Sheet: GeneSetDB9
Class	Set_Name	Source_DB	Gene_#	Gene_#_with_Anno	Gene_#_without_Anno	p-value	FDR	GeneNames_with_Anno
Drug/Chemical	temozolomide	CTD	13	4	9	6e-05	0.035	MGMT,MPG,RELA,TP53
Drug/Chemical	A 771726	CTD	13	4	9	6e-05	0.035	CCNE1,MAP2K1,RELA,TP53
Disease/Phenotype	colon polyps	MPO	15	4	11	0.00011	0.035	MCM2,PTEN,SAV1,TP53
Drug/Chemical	debromohymenialdisine	STITCH	22	5	17	3.4e-05	0.035	CDC25B,MAP2K1,RAD17,TNK2,TP53
Drug/Chemical	Alopex	STITCH	18	4	14	0.00024	0.035	EFS,EXOSC10,SORD,TNK2
Drug/Chemical	cassaine	STITCH	23	5	18	4.3e-05	0.035	DMPK,TUBA3C,TUBB,TUBB2A,TUBB2C
Drug/Chemical	isaxonine	STITCH	25	5	20	6.5e-05	0.035	DECR1,TUBA3C,TUBB,TUBB2A,TUBB2C
Drug/Chemical	N-acetylcolchinol	STITCH	20	4	16	0.00037	0.045	TUBA3C,TUBB,TUBB2A,TUBB2C
Drug/Chemical	cornigerine	STITCH	20	4	16	0.00037	0.045	TUBA3C,TUBB,TUBB2A,TUBB2C
Drug/Chemical	SRI-3072	STITCH	20	4	16	0.00037	0.045	TUBA3C,TUBB,TUBB2A,TUBB2C
Drug/Chemical	bromocolchicine	STITCH	20	4	16	0.00037	0.045	TUBA3C,TUBB,TUBB2A,TUBB2C
Drug/Chemical	2,3,4-trimethoxy-4'-acetyl-1,1'-biphenyl	STITCH	20	4	16	0.00037	0.045	TUBA3C,TUBB,TUBB2A,TUBB2C
Drug/Chemical	2,4-dichlorobenzyl thiocyanate	STITCH	20	4	16	0.00037	0.045	TUBA3C,TUBB,TUBB2A,TUBB2C
Drug/Chemical	IKP104	STITCH	20	4	16	0.00037	0.045	TUBA3C,TUBB,TUBB2A,TUBB2C
Drug/Chemical	colchifoline	STITCH	20	4	16	0.00037	0.045	TUBA3C,TUBB,TUBB2A,TUBB2C
Drug/Chemical	2,3,4-trimethoxy-4'-carbomethoxy-1,1'-biphenyl	STITCH	20	4	16	0.00037	0.045	TUBA3C,TUBB,TUBB2A,TUBB2C
Drug/Chemical	3',4',5'-trimethoxyacetophenone	STITCH	20	4	16	0.00037	0.045	TUBA3C,TUBB,TUBB2A,TUBB2C
Drug/Chemical	acetaminophen glucuronide	STITCH	31	6	25	1.5e-05	0.032	GCLC,GUSB,SORD,SULT1A2,SULT1A3,UGP2
Drug/Chemical	homohalichondrin B	STITCH	21	4	17	0.00045	0.045	TUBA3C,TUBB,TUBB2A,TUBB2C
Drug/Chemical	stypoldione	STITCH	21	4	17	0.00045	0.045	TUBA3C,TUBB,TUBB2A,TUBB2C
Drug/Chemical	2,3,4,4'-tetramethoxy-1,1'-biphenyl	STITCH	21	4	17	0.00045	0.045	TUBA3C,TUBB,TUBB2A,TUBB2C
Pathway	Formation of tubulin folding intermediates by CCT/TriC	Reactome	21	4	17	0.00045	0.045	CCT7,TUBA3C,TUBB2A,TUBB2C
Drug/Chemical	tropolone methyl ether	STITCH	21	4	17	0.00045	0.045	TUBA3C,TUBB,TUBB2A,TUBB2C
Drug/Chemical	oxaline	STITCH	21	4	17	0.00045	0.045	TUBA3C,TUBB,TUBB2A,TUBB2C
Drug/Chemical	9-hydroxybenzo[a]pyrene	STITCH	21	4	17	0.00045	0.045	DECR1,GUSB,SULT1A2,SULT1A3
Drug/Chemical	parbendazole	STITCH	21	4	17	0.00045	0.045	TUBA3C,TUBB,TUBB2A,TUBB2C
Drug/Chemical	colchicide	STITCH	21	4	17	0.00045	0.045	TUBA3C,TUBB,TUBB2A,TUBB2C
Drug/Chemical	Fluorescein colchicine	STITCH	21	4	17	0.00045	0.045	TUBA3C,TUBB,TUBB2A,TUBB2C
Drug/Chemical	indanocine	STITCH	21	4	17	0.00045	0.045	TUBA3C,TUBB,TUBB2A,TUBB2C
Drug/Chemical	ustiloxin	STITCH	21	4	17	0.00045	0.045	TUBA3C,TUBB,TUBB2A,TUBB2C
Drug/Chemical	5-nitroimidazole	STITCH	21	4	17	0.00045	0.045	DECR1,ECE1,NARFL,PITX1
GO	NF-kappaB binding (GO:0051059)	GO_MF	21	4	17	0.00045	0.045	DNAJA3,HDAC1,RELA,RPS3
Drug/Chemical	from Combretum caffrum	STITCH	27	5	22	9.7e-05	0.035	TP53,TUBA3C,TUBB,TUBB2A,TUBB2C
Drug/Chemical	tubulysin A	STITCH	22	4	18	0.00054	0.047	TUBA3C,TUBB,TUBB2A,TUBB2C
Drug/Chemical	steganacin	STITCH	22	4	18	0.00054	0.047	TUBA3C,TUBB,TUBB2A,TUBB2C
Drug/Chemical	3,4,5-trimethoxybenzaldehyde	STITCH	22	4	18	0.00054	0.047	TUBA3C,TUBB,TUBB2A,TUBB2C
Drug/Chemical	desacetamidocolchicine	STITCH	22	4	18	0.00054	0.047	TUBA3C,TUBB,TUBB2A,TUBB2C
Drug/Chemical	N-methyldemecolcine	STITCH	22	4	18	0.00054	0.047	TUBA3C,TUBB,TUBB2A,TUBB2C
Drug/Chemical	isocolchicine	STITCH	22	4	18	0.00054	0.047	TUBA3C,TUBB,TUBB2A,TUBB2C
Drug/Chemical	dolichyl diphosphate	STITCH	22	4	18	0.00054	0.047	DAD1,DDOST,DOLPP1,MAN2C1
Drug/Chemical	geiparvarin	STITCH	22	4	18	0.00054	0.047	TUBA3C,TUBB,TUBB2A,TUBB2C
Drug/Chemical	MDL 27048	STITCH	22	4	18	0.00054	0.047	TUBA3C,TUBB,TUBB2A,TUBB2C
Drug/Chemical	vinepidine	STITCH	22	4	18	0.00054	0.047	TUBA3C,TUBB,TUBB2A,TUBB2C
Drug/Chemical	rhazinilam	STITCH	22	4	18	0.00054	0.047	TUBA3C,TUBB,TUBB2A,TUBB2C
Drug/Chemical	allocolchicine	STITCH	22	4	18	0.00054	0.047	TUBA3C,TUBB,TUBB2A,TUBB2C
Drug/Chemical	NBD-colcemid	STITCH	22	4	18	0.00054	0.047	TUBA3C,TUBB,TUBB2A,TUBB2C
Drug/Chemical	3-demethylthiocolchicine	STITCH	22	4	18	0.00054	0.047	TUBA3C,TUBB,TUBB2A,TUBB2C
Disease/Phenotype	abnormal small intestinal villus morphology	MPO	28	5	23	0.00012	0.035	CDC25B,MCM2,PTEN,RELA,SAV1
Drug/Chemical	2-demethylcolchicine	STITCH	28	5	23	0.00012	0.035	DECR1,TUBA3C,TUBB,TUBB2A,TUBB2C
Drug/Chemical	cubane	STITCH	34	6	28	2.5e-05	0.035	DMPK,NARFL,NFS1,PPP4C,RANBP2,WNT2
Drug/Chemical	laulimalide	STITCH	29	5	24	0.00014	0.035	PXN,TUBA3C,TUBB,TUBB2A,TUBB2C
Drug/Chemical	spongistatin 1	STITCH	30	5	25	0.00016	0.035	DIABLO,TUBA3C,TUBB,TUBB2A,TUBB2C
Drug/Chemical	ddGDP	STITCH	30	5	25	0.00016	0.035	NME4,TUBA3C,TUBB,TUBB2A,TUBB2C
Drug/Chemical	maytansine	STITCH	31	5	26	0.00019	0.035	GCLC,TUBA3C,TUBB,TUBB2A,TUBB2C
Drug/Chemical	indanone	STITCH	31	5	26	0.00019	0.035	DECR1,TUBA3C,TUBB,TUBB2A,TUBB2C
Drug/Chemical	beta,beta'-iminodipropionitrile	STITCH	31	5	26	0.00019	0.035	SOD1,TUBA3C,TUBB,TUBB2A,TUBB2C
Drug/Chemical	noscapine	STITCH	32	5	27	0.00022	0.035	TP53,TUBA3C,TUBB,TUBB2A,TUBB2C
Drug/Chemical	2-phenyl-4-quinolone	STITCH	32	5	27	0.00022	0.035	GUSB,TUBA3C,TUBB,TUBB2A,TUBB2C
Disease/Phenotype	decreased tumor latency	MPO	33	5	28	0.00026	0.036	CCNE1,DMTF1,PTEN,RANBP2,TP53
Drug/Chemical	DI2	STITCH	33	5	28	0.00026	0.036	CRAT,DMPK,EFS,TCF3,TM2D1
Disease/Phenotype	abnormal small intestine crypts of Lieberkuhn morphology	MPO	33	5	28	0.00026	0.036	CDC25B,MCM2,PTEN,RELA,SAV1
Drug/Chemical	pentane	STITCH	40	6	34	6.6e-05	0.035	ADAMTS1,BCL2L2,BFAR,CCDC47,DECR1,FAU
Drug/Chemical	erythritol	STITCH	47	7	40	1.7e-05	0.032	ADAMTS1,AQP1,AQP3,CTNS,SERPINI1,SORD,TNK2
Drug/Chemical	Pivanex	STITCH	34	5	29	0.0003	0.042	DECR1,EFS,HDAC1,PTEN,UGP2
Drug/Chemical	ethane	STITCH	43	6	37	0.0001	0.035	DECR1,KRT23,NFS1,PPP4C,SORD,TUBB
Drug/Chemical	ethyl iodoacetate	STITCH	43	6	37	0.0001	0.035	BAIAP3,DECR1,GUSB,OAT,SORD,TM2D1
Disease/Phenotype	T cell derived lymphoma	MPO	36	5	31	0.0004	0.045	MCM2,MLLT3,PTEN,TCF3,TP53
Drug/Chemical	trifluralin	STITCH	36	5	31	0.0004	0.045	CRAT,TUBA3C,TUBB,TUBB2A,TUBB2C
Drug/Chemical	3-hydroxybenzo[a]pyrene	STITCH	44	6	38	0.00011	0.035	BAIAP3,DECR1,GUSB,SULT1A2,SULT1A3,UGP2
Drug/Chemical	AKV	STITCH	38	5	33	0.00051	0.047	ATP2A2,ATP7A,MMP11,PRDM4,TCF3
Drug/Chemical	monastrol	STITCH	46	6	40	0.00015	0.035	JAG1,KIF4A,TUBA3C,TUBB,TUBB2A,TUBB2C
Drug/Chemical	adenosine 5'-phosphosulfate	STITCH	54	7	47	4.3e-05	0.035	CRAT,GCLC,NARFL,NFS1,RPS6KA4,SULT1A2,SULT1A3
Drug/Chemical	plumbagin	STITCH	62	8	54	1.3e-05	0.032	CDC25B,DECR1,RELA,TP53,TUBA3C,TUBB,TUBB2A,TUBB2C
Drug/Chemical	TZT-1027	STITCH	47	6	41	0.00017	0.035	FAU,TP53,TUBA3C,TUBB,TUBB2A,TUBB2C
Drug/Chemical	Methylmercury	T3DB	50	6	44	0.00024	0.035	AQP1,AQP3,TUBA3C,TUBB,TUBB2A,TUBB2C
Drug/Chemical	Mersalyl acid	T3DB	50	6	44	0.00024	0.035	AQP1,AQP3,TUBA3C,TUBB,TUBB2A,TUBB2C
Drug/Chemical	Mercurol	T3DB	50	6	44	0.00024	0.035	AQP1,AQP3,TUBA3C,TUBB,TUBB2A,TUBB2C
Drug/Chemical	Mercury selenide	T3DB	50	6	44	0.00024	0.035	AQP1,AQP3,TUBA3C,TUBB,TUBB2A,TUBB2C
Drug/Chemical	Mercury(I) fluoride	T3DB	50	6	44	0.00024	0.035	AQP1,AQP3,TUBA3C,TUBB,TUBB2A,TUBB2C
Drug/Chemical	Phenylmercuric borate	T3DB	50	6	44	0.00024	0.035	AQP1,AQP3,TUBA3C,TUBB,TUBB2A,TUBB2C
Drug/Chemical	Mercury(II) sulfide	T3DB	50	6	44	0.00024	0.035	AQP1,AQP3,TUBA3C,TUBB,TUBB2A,TUBB2C
Drug/Chemical	Mercury(I) bromide	T3DB	50	6	44	0.00024	0.035	AQP1,AQP3,TUBA3C,TUBB,TUBB2A,TUBB2C
Drug/Chemical	Mercury(II) fulminate	T3DB	50	6	44	0.00024	0.035	AQP1,AQP3,TUBA3C,TUBB,TUBB2A,TUBB2C
Drug/Chemical	Phenylmercuric acetate	T3DB	50	6	44	0.00024	0.035	AQP1,AQP3,TUBA3C,TUBB,TUBB2A,TUBB2C
Drug/Chemical	Ethylmercury chloride	T3DB	50	6	44	0.00024	0.035	AQP1,AQP3,TUBA3C,TUBB,TUBB2A,TUBB2C
Drug/Chemical	Mercaptomerin	T3DB	50	6	44	0.00024	0.035	AQP1,AQP3,TUBA3C,TUBB,TUBB2A,TUBB2C
Drug/Chemical	Mercury(I) iodide	T3DB	50	6	44	0.00024	0.035	AQP1,AQP3,TUBA3C,TUBB,TUBB2A,TUBB2C
Drug/Chemical	Mercuric potassium iodide	T3DB	50	6	44	0.00024	0.035	AQP1,AQP3,TUBA3C,TUBB,TUBB2A,TUBB2C
Drug/Chemical	Dimethyl mercury	T3DB	50	6	44	0.00024	0.035	AQP1,AQP3,TUBA3C,TUBB,TUBB2A,TUBB2C
Drug/Chemical	Mercury(I) acetate	T3DB	50	6	44	0.00024	0.035	AQP1,AQP3,TUBA3C,TUBB,TUBB2A,TUBB2C
Drug/Chemical	Mercury(II) sulfate	T3DB	50	6	44	0.00024	0.035	AQP1,AQP3,TUBA3C,TUBB,TUBB2A,TUBB2C
Drug/Chemical	Mercury(I) sulfate	T3DB	50	6	44	0.00024	0.035	AQP1,AQP3,TUBA3C,TUBB,TUBB2A,TUBB2C
Drug/Chemical	Ethoxyethyl hydroxy mercury	T3DB	50	6	44	0.00024	0.035	AQP1,AQP3,TUBA3C,TUBB,TUBB2A,TUBB2C
Drug/Chemical	Mercury(II) oxide	T3DB	50	6	44	0.00024	0.035	AQP1,AQP3,TUBA3C,TUBB,TUBB2A,TUBB2C
Drug/Chemical	Mercury(II) fluoride	T3DB	50	6	44	0.00024	0.035	AQP1,AQP3,TUBA3C,TUBB,TUBB2A,TUBB2C
Drug/Chemical	Phenylmercuric nitrate	T3DB	50	6	44	0.00024	0.035	AQP1,AQP3,TUBA3C,TUBB,TUBB2A,TUBB2C
Drug/Chemical	Mercury(I) oxide	T3DB	50	6	44	0.00024	0.035	AQP1,AQP3,TUBA3C,TUBB,TUBB2A,TUBB2C
Drug/Chemical	Mercury telluride	T3DB	50	6	44	0.00024	0.035	AQP1,AQP3,TUBA3C,TUBB,TUBB2A,TUBB2C
Drug/Chemical	Mercury(II) iodide	T3DB	50	6	44	0.00024	0.035	AQP1,AQP3,TUBA3C,TUBB,TUBB2A,TUBB2C
Drug/Chemical	Mercuric amidochloride	T3DB	50	6	44	0.00024	0.035	AQP1,AQP3,TUBA3C,TUBB,TUBB2A,TUBB2C
Drug/Chemical	Phenylmercuric chloride	T3DB	50	6	44	0.00024	0.035	AQP1,AQP3,TUBA3C,TUBB,TUBB2A,TUBB2C
Drug/Chemical	Methylmercuric chloride	T3DB	50	6	44	0.00024	0.035	AQP1,AQP3,TUBA3C,TUBB,TUBB2A,TUBB2C
Drug/Chemical	Mercuric oleate	T3DB	50	6	44	0.00024	0.035	AQP1,AQP3,TUBA3C,TUBB,TUBB2A,TUBB2C
Drug/Chemical	Methoxyethelmercuric acetate	T3DB	50	6	44	0.00024	0.035	AQP1,AQP3,TUBA3C,TUBB,TUBB2A,TUBB2C
Drug/Chemical	Mercuric chloride	T3DB	50	6	44	0.00024	0.035	AQP1,AQP3,TUBA3C,TUBB,TUBB2A,TUBB2C
Drug/Chemical	Mercury	T3DB	50	6	44	0.00024	0.035	AQP1,AQP3,TUBA3C,TUBB,TUBB2A,TUBB2C
Drug/Chemical	Mercury(I) chloride	T3DB	50	6	44	0.00024	0.035	AQP1,AQP3,TUBA3C,TUBB,TUBB2A,TUBB2C
Drug/Chemical	Mercury(II) bromide	T3DB	50	6	44	0.00024	0.035	AQP1,AQP3,TUBA3C,TUBB,TUBB2A,TUBB2C
Drug/Chemical	Ethylmercuric phosphate	T3DB	50	6	44	0.00024	0.035	AQP1,AQP3,TUBA3C,TUBB,TUBB2A,TUBB2C
Drug/Chemical	Mercuric benzoate	T3DB	50	6	44	0.00024	0.035	AQP1,AQP3,TUBA3C,TUBB,TUBB2A,TUBB2C
Drug/Chemical	Thiomersal	T3DB	50	6	44	0.00024	0.035	AQP1,AQP3,TUBA3C,TUBB,TUBB2A,TUBB2C
Drug/Chemical	Merbromin	T3DB	50	6	44	0.00024	0.035	AQP1,AQP3,TUBA3C,TUBB,TUBB2A,TUBB2C
Drug/Chemical	Diethyl mercury	T3DB	50	6	44	0.00024	0.035	AQP1,AQP3,TUBA3C,TUBB,TUBB2A,TUBB2C
Drug/Chemical	Meralluride	T3DB	50	6	44	0.00024	0.035	AQP1,AQP3,TUBA3C,TUBB,TUBB2A,TUBB2C
Drug/Chemical	Mercury(II) acetate	T3DB	50	6	44	0.00024	0.035	AQP1,AQP3,TUBA3C,TUBB,TUBB2A,TUBB2C
Drug/Chemical	Mercury oxide sulfate	T3DB	50	6	44	0.00024	0.035	AQP1,AQP3,TUBA3C,TUBB,TUBB2A,TUBB2C
Drug/Chemical	2-aminofluorene	STITCH	61	7	54	9.5e-05	0.035	ABAT,DECR1,GUSB,MLLT3,OAT,SLC33A1,SULT1A3
GO	late endosome (GO:0005770)	GO_CC	56	6	50	0.00044	0.045	ABCA5,ATP7A,CLCN3,CTNS,LAMP2,VPS41
Drug/Chemical	Mercury cadmium telluride	T3DB	70	7	63	0.00023	0.035	AQP1,AQP3,MAPK9,TUBA3C,TUBB,TUBB2A,TUBB2C
Drug/Chemical	Cadmium mercury sulfide	T3DB	70	7	63	0.00023	0.035	AQP1,AQP3,MAPK9,TUBA3C,TUBB,TUBB2A,TUBB2C
Drug/Chemical	dinitrogen	STITCH	75	7	68	0.00035	0.045	ASH2L,FAU,LITAF,NARFL,NDRG1,NFS1,OAT
Drug/Chemical	taxane	STITCH	99	9	90	6.3e-05	0.035	C7orf23,COL5A1,PPP4C,PXN,TP53,TUBA3C,TUBB,TUBB2A,TUBB2C
GO	neuron differentiation (GO:0030182)	GO_BP	77	7	70	0.00041	0.045	LDB1,MAP2K1,NGRN,PIGT,TUBB,TUBB2A,WNT2
Drug/Chemical	thiabendazole	STITCH	77	7	70	0.00041	0.045	GCLC,NDRG1,TP53,TUBA3C,TUBB,TUBB2A,TUBB2C
Pathway	Androgen Receptor Signaling Pathway	WikiPathways	112	10	102	2.9e-05	0.035	CCNE1,CDC25B,HDAC1,HSPA1A,MAP2K1,PSMC3IP,PTEN,PXN,RELA,TP53
Drug/Chemical	3-phosphoglycerate	STITCH	101	9	92	7.4e-05	0.035	ACYP1,ACYP2,CRAT,DECR1,KHK,MDH2,MPG,SLCO2A1,TIMELESS
Disease/Phenotype	lethargy	MPO	91	8	83	0.0002	0.035	AQP1,ATP2A2,ATP7A,COL10A1,DECR1,OAT,PTEN,TP53
Drug/Chemical	m7GTP	STITCH	92	8	84	0.00022	0.035	EIF3H,EXOSC10,NCBP2,NDRG1,PARN,PBRM1,PXN,RRAGC
Pathway	Androgen Receptor Signaling Pathway	NetPath	93	8	85	0.00024	0.035	CCNE1,CDC25B,HDAC1,HSPA1A,PSMC3IP,PTEN,PXN,RELA
Pathway	Senescence and Autophagy	WikiPathways	97	8	89	0.00032	0.043	CDC25B,COL10A1,IGFBP5,ING2,LAMP2,MAP2K1,PTEN,TP53
Drug/Chemical	temozolomide	STITCH	101	8	93	0.00042	0.045	ATG12,CHIC2,GLTSCR2,MGMT,MPG,PTEN,RELA,TP53
Drug/Chemical	PCMBS	STITCH	105	8	97	0.00054	0.047	AQP1,AQP3,DECR1,MDH2,OAT,PYCARD,SLC16A1,SLC16A2
Drug/Chemical	dolichol	STITCH	105	8	97	0.00054	0.047	DAD1,DDOST,DHDDS,DOLPP1,GM2A,GPAA1,MAN2C1,UGP2
Drug/Chemical	fructose 1,6-bisphosphate	STITCH	119	9	110	0.00026	0.036	DECR1,GUSB,KHK,MDH2,MPG,SORD,TM9SF2,TP53,UGP2
Drug/Chemical	aniline	STITCH	126	9	117	0.0004	0.045	DECR1,GUSB,MAP2K1,OAT,RELA,SLC33A1,SORD,SULT1A2,SULT1A3
Drug/Chemical	acetaminophen	STITCH	212	15	197	5.6e-06	0.025	ABAT,ARL6IP1,DAD1,DECR1,EXOSC10,GCLC,MGMT,MIF,OAT,PRDX4,RELA,SORD,SULT1A2,SULT1A3,UGP2
Drug/Chemical	C-cluster	STITCH	143	10	133	0.00023	0.035	ATP7A,FAU,HOXC11,HOXC6,HTRA1,MMP11,NFS1,PCBP1,PRDM4,SOD1
Drug/Chemical	2-methoxyestradiol	STITCH	196	13	183	4.7e-05	0.035	DIABLO,GCLC,LCMT1,NFS1,SCP2,SULT1A2,TP53,TUBA3C,TUBB,TUBB2A,TUBB2C,VWF,WNT2
Drug/Chemical	carbon tetrachloride	STITCH	227	15	212	1.3e-05	0.032	ABAT,CCNF,DECR1,GCLC,GUSB,KRT23,MAPK9,OAT,PPAP2A,PYCARD,RELA,SOD1,SORD,TNFRSF12A,TP53
Drug/Chemical	sodium deoxycholate	STITCH	155	10	145	0.00043	0.045	ATP2A2,DECR1,DMPK,GUSB,MTMR1,NDRG1,PRDX4,RELA,SDC1,TP53
GO	cellular protein metabolic process (GO:0044267)	GO_BP	283	18	265	3e-06	0.02	CCT7,DAD1,DDOST,DOLPP1,EDEM1,EEF1B2,EIF3H,FAU,GANAB,GPAA1,MCFD2,PIGT,RPL30,RPL8,RPS10,RPS3,TUBB2A,TUBB2C
Pathway	Metabolism of proteins	Reactome	304	19	285	2.1e-06	0.02	CCT7,DAD1,DDOST,DOLPP1,EDEM1,EEF1B2,EIF3H,FAU,GANAB,GPAA1,MCFD2,PIGT,RPL30,RPL8,RPS10,RPS3,TUBA3C,TUBB2A,TUBB2C
Drug/Chemical	mercuric chloride	STITCH	224	14	210	4.6e-05	0.035	AQP1,AQP3,CLCN3,CRAT,DECR1,GCLC,HSPA1A,MAPK9,MTX1,SLC24A3,TUBA3C,TUBB,TUBB2A,TUBB2C
Pathway	Focal Adhesion	WikiPathways	186	11	175	0.00048	0.047	ARHGAP5,COL11A1,COL5A1,MAP2K1,MAPK9,PELO,PTEN,PXN,ROCK2,TNK2,VWF
Drug/Chemical	mannitol	STITCH	224	13	211	0.00018	0.035	AQP1,AQP3,DECR1,DIABLO,GUSB,KHK,MAP2K1,MAPK9,MDH2,PPAP2A,RELA,SLC5A3,SORD
Drug/Chemical	4Fe-4S	STITCH	213	12	201	0.00041	0.045	DECR1,DNAJA3,GUSB,MDH2,NARFL,NFS1,NFU1,RPS3,SOD1,SPON1,TCERG1,WNT2
Drug/Chemical	paraquat	STITCH	247	13	234	0.00046	0.046	DECR1,GCLC,GPAA1,HTRA1,JMJD1C,MDH2,NARFL,NFS1,PRDX4,PRODH,RELA,SOD1,TP53
Drug/Chemical	reduced glutathione	STITCH	252	13	239	0.00056	0.048	ABAT,DECR1,EXOSC10,GCLC,HSPA1A,MDH2,NFS1,OAT,PYCARD,SOD1,SORD,TM2D1,TP53
Drug/Chemical	colchicine	STITCH	334	16	318	0.00031	0.042	AQP1,COL10A1,COL11A1,COL5A1,GCLC,GUSB,PVALB,PXN,PYCARD,SDC1,SLC5A3,TUBA3C,TUBB,TUBB2A,TUBB2C,ZW10
Drug/Chemical	Cisplatin	CTD	391	18	373	0.00021	0.035	CCNE1,DIABLO,GCLC,GPAA1,IGFBP5,MCM2,MGMT,MPG,POU5F1,PRODH,PTEN,RELA,SPON1,SULT1A2,TP53,TUBB2A,UGDH,WWC1
Drug/Chemical	N-acetylcysteine	STITCH	497	21	476	0.00021	0.035	ATP2A2,BAIAP3,DECR1,DIABLO,GCLC,HSPA1A,IL10RB,JAG1,MAP2K1,MAPK9,MGMT,NFS1,OGFOD1,PYCARD,RELA,RPS6KA4,SOD1,SORD,SUPT16H,TCERG1,TP53

## Sheet: GeneSetDB10
Class	Set_Name	Source_DB	Gene_#	Gene_#_with_Anno	Gene_#_without_Anno	p-value	FDR	GeneNames_with_Anno
GO	mitotic sister chromatid segregation (GO:0000070)	GO_BP	14	6	8	2.3e-06	0.0077	DDX11,ESPL1,KIFC1,NEK2,NUSAP1,SMC4
Disease/Phenotype	abnormal blastocyst morphology	MPO	18	6	12	1.3e-05	0.022	AATF,CREB1,ESPL1,FEN1,PIKFYVE,SNAP23
Drug/Chemical	sedoheptulose 1,7-bisphosphate	STITCH	19	6	13	1.9e-05	0.026	CTSC,DECR1,IDO1,PFKP,TALDO1,TXN
GeneRegulation	STAT1(UP)	TFactS	20	6	14	2.6e-05	0.029	CD40,CXCL9,IRF1,IRF7,PRF1,STAT1
Pathway	Type II interferon signaling (IFNG)	WikiPathways	37	9	28	1.7e-06	0.0069	CXCL10,CXCL9,GBP1,ICAM1,IFIT2,IRF1,IRF4,STAT1,TAP1
GeneRegulation	STAT1	TFactS	55	11	44	9.7e-07	0.0061	CD40,CXCL10,CXCL9,GBP1,HLA-E,ICAM1,IDO1,IRF1,IRF7,PRF1,STAT1
GO	interferon-gamma-mediated signaling pathway (GO:0060333)	GO_BP	67	11	56	7.4e-06	0.015	GBP1,HLA-E,HLA-F,HLA-G,ICAM1,IRF1,IRF4,IRF7,OASL,PML,STAT1
Drug/Chemical	Nanotubes, Carbon	CTD	64	10	54	3e-05	0.031	ATM,CACYBP,CCNB2,CCNC,CCPG1,CDKN2A,CDKN3,MMP9,TNFAIP2,TYK2
Disease/Phenotype	Nonsense mutation	CancerGenes	58	9	49	7.9e-05	0.05	ATM,BUB1B,CDKN2A,KLF6,NF2,PMS1,SDHD,STK11,WAS
GO	type I interferon-mediated signaling pathway (GO:0060337)	GO_BP	65	10	55	3.4e-05	0.033	HLA-E,HLA-F,HLA-G,IFIT2,IRF1,IRF4,IRF7,OASL,STAT1,TYK2
Drug/Chemical	Antimony Potassium Tartrate	CTD	76	11	65	2.5e-05	0.029	CCNB2,CDKN3,HMGA1,KLF6,MCM2,PDIA4,PML,PTTG1,RBPMS,SNRPA,UBE2C
Pathway	Interferon alpha/beta signaling	Reactome	71	10	61	7.5e-05	0.049	HLA-E,HLA-F,HLA-G,IFIT2,IRF1,IRF4,IRF7,OASL,STAT1,TYK2
Drug/Chemical	Azacitidine	CTD	164	19	145	1.1e-06	0.0061	BUB1B,CDKN2A,CENPF,CREB1,CYTH1,FAM8A1,FEN1,GADD45B,MKI67,MMP9,NR4A1,NUSAP1,PML,PRF1,RANBP2,S100A9,SPAG5,UBE2C,WDR47
Disease/Phenotype	abnormal cell cycle	MPO	113	13	100	5.8e-05	0.041	AIFM1,ATM,CDKN2A,COL1A1,CUL3,DDX11,FOXM1,MCM2,RAD9A,STAT1,STK11,TPP1,TYK2
Drug/Chemical	2,3-dimethoxy-1,4-naphthoquinone	CTD	132	15	117	1.9e-05	0.026	BUB1B,CCNB2,CDKN3,FURIN,HMGA1,MCM2,NEK2,NUSAP1,PTTG1,RBPMS,SHC1,SMC4,SNRPA,SPAG5,UBE2C
Drug/Chemical	trans-10,cis-12-conjugated linoleic acid	CTD	136	15	121	2.7e-05	0.029	ASPM,BUB1B,CDKN3,CENPF,DDX11,FEN1,GINS2,GTSE1,HK2,HMGA1,MCM2,MCM7,MKI67,NEK2,SMC4
GO	cell cycle checkpoint (GO:0000075)	GO_BP	129	14	115	5.9e-05	0.041	ATM,BUB1B,CCNB2,CDKN2A,DDB1,HUS1,MCM2,MCM7,PSMB10,PSMD2,PSMD3,RAD9A,UBE2C,UBE2D1
GeneRegulation	hsa-miR-16	miRTarBase	177	18	159	1.3e-05	0.022	ALG3,ARHGDIA,C14orf109,CCDC76,CREBL2,HMGA1,KCNN4,LYPLA2,OSGEPL1,PMS1,PPM1D,PPP2R5C,SKAP2,SLC16A3,SLC25A22,TMEM109,UBE2S,VTI1B
GO	cytokine-mediated signaling pathway (GO:0019221)	GO_BP	159	16	143	4.5e-05	0.04	GBP1,HLA-E,HLA-F,HLA-G,ICAM1,IFIT2,IL2RB,IRF1,IRF4,IRF7,KLF6,OASL,PML,SOCS5,STAT1,TYK2
GO	cell cycle (GO:0007049)	GO_BP	415	39	376	1.4e-09	2.3e-05	APPL2,ASPM,BUB1B,CCPG1,CD2AP,CDK2AP1,CDKN3,CHMP1A,CREBL2,DDX11,DIXDC1,DSCC1,EID1,EVI5,FBXW11,FOXM1,GNAI2,HAUS3,HAUS5,KIFC1,MAPK13,MCM2,MKI67,NPAT,NUSAP1,PPM1D,PPP2R2D,PTP4A1,RBM38,SGSM3,SMC4,SPAG5,STEAP3,STK11,STRADA,TLK1,TXNL4B,UBE2C,UBE2S
GO	mitotic cell cycle (GO:0000278)	GO_BP	306	26	280	5.1e-06	0.012	BUB1B,CCNB2,CDCA8,CDKN2A,CENPF,CEP70,CP110,DYNC1I2,FEN1,FGFR1OP,GINS2,MAPRE1,MCM2,MCM7,MIS12,NEK2,PKMYT1,PSMB10,PSMD2,PSMD3,PTTG1,RANBP2,REC8,TUBB2C,UBE2C,UBE2D1
Pathway	Cell Cycle, Mitotic	Reactome	322	27	295	4.4e-06	0.012	BUB1B,CCNB2,CDCA8,CDKN2A,CENPF,CEP70,DYNC1I2,FEN1,FGFR1OP,GINS2,MAPRE1,MCM2,MCM7,MIS12,NEK2,PKMYT1,PPP2R1B,PPP2R5C,PSMB10,PSMD2,PSMD3,PTTG1,RANBP2,REC8,TUBB2C,UBE2C,UBE2D1
GO	cell division (GO:0051301)	GO_BP	270	22	248	5.1e-05	0.04	ASPM,BUB1B,CCNB2,CD2AP,CDCA8,CENPF,CHMP1A,EVI5,GNAI2,HAUS3,HAUS5,KIFC1,MAPRE1,MIS12,NEK2,NUSAP1,PPP2R2D,PTTG1,SMC4,SPAG5,UBE2C,UBE2S
Disease/Phenotype	enlarged spleen	MPO	307	24	283	4.6e-05	0.04	ARHGEF1,ATM,B4GALT1,BUB1B,CBFB,CD40,CDKN2A,COL1A1,EGLN3,FEN1,HMGA1,HPX,IL2RB,IRF4,KCNN4,MCM2,NR4A1,PML,PPM1D,PSEN1,SOS1,STEAP3,STK11,TREX1
GO	interspecies interaction between organisms (GO:0044419)	GO_BP	312	24	288	5.9e-05	0.041	CREB1,CX3CR1,DDB1,DDX11,DYNC1I2,EIF4G1,F11R,HMGA1,HPX,ICAM1,IL2RB,IRF7,KIN,KPNB1,PDCL3,PML,PSIP1,PSMB10,SCARB1,SIRT1,STAT1,TAP1,VAC14,ZYX
Disease/Phenotype	Seizures	HPO	369	27	342	5e-05	0.04	ACADM,ACOX1,ALG3,ASPM,ATM,BUB1B,CABC1,DGUOK,FASTKD2,FLNA,GCH1,GJC2,GM2A,GPR56,KDM5C,NDUFS1,PDSS2,PEX3,PQBP1,PSEN1,SC5DL,SCARB2,SLC25A20,SLC25A22,TPP1,TREX1,TTR

## Sheet: GeneSetDB11
Class	Set_Name	Source_DB	Gene_#	Gene_#_with_Anno	Gene_#_without_Anno	p-value	FDR	GeneNames_with_Anno
Drug/Chemical	MTX-Ala	STITCH	10	1	9	0.0021	0.027	CPB1
Drug/Chemical	tripalmitoyl-S-glyceryl-cysteine	STITCH	10	1	9	0.0021	0.027	CPB1
Disease/Phenotype	Abnormality of macrophages	HPO	10	1	9	0.0021	0.027	NCF2
Drug/Chemical	cartap	STITCH	10	1	9	0.0021	0.027	CPB1
Drug/Chemical	C-D4A	STITCH	11	1	10	0.0023	0.027	CD163
Drug/Chemical	triphenyltin	CTD	11	1	10	0.0023	0.027	NCF2
Disease/Phenotype	impaired embryo implantation	MPO	11	1	10	0.0023	0.027	MRC1
GO	respiratory burst (GO:0045730)	GO_BP	11	1	10	0.0023	0.027	NCF2
Drug/Chemical	SPG-827	STITCH	11	1	10	0.0023	0.027	CPB1
Disease/Phenotype	Fungal infections, recurrent	HPO	12	1	11	0.0026	0.027	NCF2
Drug/Chemical	MTX-arg	STITCH	12	1	11	0.0026	0.027	CPB1
Drug/Chemical	AR 42	STITCH	12	1	11	0.0026	0.027	NCF2
Drug/Chemical	NL-7	STITCH	13	1	12	0.0028	0.027	NCF2
Drug/Chemical	MP9	STITCH	13	1	12	0.0028	0.027	CPB1
Drug/Chemical	N-acetylgalactosamine 4-sulfate	STITCH	13	1	12	0.0028	0.027	MRC1
Drug/Chemical	poly-L-glutamate	STITCH	13	1	12	0.0028	0.027	CPB1
Drug/Chemical	p-nitrothiophenol	STITCH	13	1	12	0.0028	0.027	CPB1
Drug/Chemical	phosphine oxide	STITCH	14	1	13	0.003	0.027	CPB1
Drug/Chemical	CCK-22	STITCH	14	1	13	0.003	0.027	CPB1
GO	superoxide anion generation (GO:0042554)	GO_BP	14	1	13	0.003	0.027	NCF2
Drug/Chemical	tributyl tin	STITCH	14	1	13	0.003	0.027	CPB1
Drug/Chemical	Trp-Gly	STITCH	14	1	13	0.003	0.027	CPB1
Drug/Chemical	poly-L-aspartic acid	STITCH	14	1	13	0.003	0.027	CPB1
Drug/Chemical	O-methylisourea	STITCH	14	1	13	0.003	0.027	CPB1
Drug/Chemical	4-hydroxyhexenal	STITCH	15	1	14	0.0032	0.027	NCF2
Drug/Chemical	CCK-5	STITCH	15	1	14	0.0032	0.027	CPB1
Drug/Chemical	CCK-7	STITCH	15	1	14	0.0032	0.027	CPB1
Drug/Chemical	Trp-Ala	STITCH	16	1	15	0.0034	0.027	CPB1
GO	superoxide metabolic process (GO:0006801)	GO_BP	16	1	15	0.0034	0.027	NCF2
GO	mannose binding (GO:0005537)	GO_MF	16	1	15	0.0034	0.027	MRC1
Drug/Chemical	MBV	STITCH	16	1	15	0.0034	0.027	CPB1
Drug/Chemical	diphenyliodonium chloride	STITCH	16	1	15	0.0034	0.027	MRC1
Drug/Chemical	iodomethane	STITCH	17	1	16	0.0036	0.027	CPB1
Drug/Chemical	asset	STITCH	17	1	16	0.0036	0.027	MRC1
Drug/Chemical	alizarin yellow	STITCH	17	1	16	0.0036	0.027	CPB1
Drug/Chemical	grayanotoxin I	STITCH	18	1	17	0.0038	0.027	CPB1
Drug/Chemical	D-mannoheptulose	STITCH	18	1	17	0.0038	0.027	CPB1
Drug/Chemical	argininic acid	STITCH	18	1	17	0.0038	0.027	CPB1
Drug/Chemical	aqua regia	STITCH	18	1	17	0.0038	0.027	CPB1
GO	positive regulation of blood pressure (GO:0045777)	GO_BP	18	1	17	0.0038	0.027	NCF2
Drug/Chemical	helvolic acid	STITCH	18	1	17	0.0038	0.027	NCF2
Drug/Chemical	PADP	STITCH	18	1	17	0.0038	0.027	CPB1
Drug/Chemical	FA-Ala-Lys	STITCH	18	1	17	0.0038	0.027	CPB1
Disease/Phenotype	Osteomyelitis	HPO	18	1	17	0.0038	0.027	NCF2
Disease/Phenotype	Abnormality of the rectum	HPO	19	1	18	0.0041	0.027	NCF2
Drug/Chemical	beta-neo-endorphin	STITCH	19	1	18	0.0041	0.027	CPB1
Disease/Phenotype	Lymphadenopathy	HPO	19	1	18	0.0041	0.027	NCF2
Drug/Chemical	poly-L-glutamic acid	STITCH	19	1	18	0.0041	0.027	CPB1
Pathway	Rac 1 cell motility signaling pathway	Biocarta	20	1	19	0.0043	0.027	NCF2
GO	carboxypeptidase activity (GO:0004180)	GO_MF	20	1	19	0.0043	0.027	CPB1
Drug/Chemical	dodecylamine	STITCH	20	1	19	0.0043	0.027	NCF2
Drug/Chemical	diphenyl phosphonate	STITCH	20	1	19	0.0043	0.027	CPB1
Drug/Chemical	Ge-132	STITCH	20	1	19	0.0043	0.027	CD163
GeneRegulation	ETS2	TFactS	21	1	20	0.0045	0.027	CD163
Drug/Chemical	N-acetylserine	STITCH	21	1	20	0.0045	0.027	CPB1
GO	response to hyperoxia (GO:0055093)	GO_BP	21	1	20	0.0045	0.027	NCF2
Drug/Chemical	L-649,923	STITCH	21	1	20	0.0045	0.027	CPB1
Drug/Chemical	tungsten carbide	STITCH	22	1	21	0.0047	0.027	CD163
Disease/Phenotype	Onset in first decade	HPO	23	1	22	0.0049	0.027	NCF2
GO	response to progesterone stimulus (GO:0032570)	GO_BP	23	1	22	0.0049	0.027	NCF2
Drug/Chemical	ACAP	STITCH	23	1	22	0.0049	0.027	CPB1
Drug/Chemical	grepafloxacin	STITCH	24	1	23	0.0051	0.027	NCF2
Drug/Chemical	Citric Acid	DrugBank	24	1	23	0.0051	0.027	CPB1
Disease/Phenotype	Immunodeficiency	HPO	24	1	23	0.0051	0.027	NCF2
Pathway	fMLP induced chemokine gene expression in HMC-1 cells	Biocarta	25	1	24	0.0053	0.027	NCF2
GO	metallocarboxypeptidase activity (GO:0004181)	GO_MF	25	1	24	0.0053	0.027	CPB1
Drug/Chemical	compound 23	STITCH	26	1	25	0.0055	0.027	CPB1
Drug/Chemical	berenil	STITCH	26	1	25	0.0055	0.027	CPB1
Drug/Chemical	m-xylylenediamine	STITCH	26	1	25	0.0055	0.027	CPB1
Drug/Chemical	dynorphin-(1-13)	STITCH	26	1	25	0.0055	0.027	CPB1
Drug/Chemical	L-012	STITCH	26	1	25	0.0055	0.027	NCF2
Disease/Phenotype	Abnormality of the lymph nodes	HPO	26	1	25	0.0055	0.027	NCF2
Drug/Chemical	Tyr-Gly-Gly-Phe	STITCH	27	1	26	0.0058	0.027	CPB1
Drug/Chemical	mometasone furoate	STITCH	27	1	26	0.0058	0.027	CD163
Drug/Chemical	diphenylene	STITCH	27	1	26	0.0058	0.027	NCF2
Drug/Chemical	celiprolol	STITCH	27	1	26	0.0058	0.027	NCF2
Drug/Chemical	Arg-Pro-Pro-Gly-Phe	STITCH	27	1	26	0.0058	0.027	CPB1
Drug/Chemical	Arg-Asp	STITCH	27	1	26	0.0058	0.027	CPB1
Drug/Chemical	JWH-015	STITCH	27	1	26	0.0058	0.027	CD163
Drug/Chemical	lithium dodecyl sulfate	STITCH	27	1	26	0.0058	0.027	NCF2
Drug/Chemical	iodonitrotetrazolium	STITCH	28	1	27	0.006	0.027	NCF2
GO	response to activity (GO:0014823)	GO_BP	28	1	27	0.006	0.027	NCF2
Drug/Chemical	TTE	STITCH	28	1	27	0.006	0.027	CPB1
Drug/Chemical	hippuryl-L-arginine	STITCH	28	1	27	0.006	0.027	CPB1
Drug/Chemical	1-deoxy-D-xylulose 5-phosphate	STITCH	28	1	27	0.006	0.027	CPB1
Drug/Chemical	triazene	STITCH	29	1	28	0.0062	0.027	CPB1
Drug/Chemical	EUK-8	STITCH	29	1	28	0.0062	0.027	NCF2
Drug/Chemical	PEG-SOD	STITCH	29	1	28	0.0062	0.027	NCF2
Disease/Phenotype	increased circulating luteinizing hormone level	MPO	29	1	28	0.0062	0.027	MRC1
Drug/Chemical	citraconic anhydride	STITCH	29	1	28	0.0062	0.027	CPB1
Drug/Chemical	Linoleic Acid	CTD	29	1	28	0.0062	0.027	NCF2
Drug/Chemical	TAS-103	STITCH	30	1	29	0.0064	0.027	NCF2
Drug/Chemical	perfluoromethyladamantane	STITCH	30	1	29	0.0064	0.027	CPB1
Drug/Chemical	alpha-neo-endorphin	STITCH	30	1	29	0.0064	0.027	CPB1
Drug/Chemical	2MbisP	STITCH	30	1	29	0.0064	0.027	CPB1
Drug/Chemical	2-nitrobenzoic acid	STITCH	32	1	31	0.0068	0.027	CPB1
Drug/Chemical	Brij 58	STITCH	32	1	31	0.0068	0.027	NCF2
Drug/Chemical	O(2-)	STITCH	32	1	31	0.0068	0.027	NCF2
GO	cellular response to hormone stimulus (GO:0032870)	GO_BP	32	1	31	0.0068	0.027	NCF2
Drug/Chemical	arsenal	STITCH	32	1	31	0.0068	0.027	NCF2
Disease/Phenotype	Eczema	HPO	32	1	31	0.0068	0.027	NCF2
Drug/Chemical	Bz-Arg-OEt	STITCH	32	1	31	0.0068	0.027	CPB1
Drug/Chemical	N-hydroxysulfosuccinimide	STITCH	32	1	31	0.0068	0.027	NCF2
Drug/Chemical	IANBD	STITCH	32	1	31	0.0068	0.027	NCF2
Drug/Chemical	diazomethane	STITCH	32	1	31	0.0068	0.027	CPB1
GO	positive regulation of neuron apoptosis (GO:0043525)	GO_BP	33	1	32	0.007	0.027	NCF2
Drug/Chemical	Tyr-Ala	STITCH	33	1	32	0.007	0.027	CPB1
Drug/Chemical	ketophenylbutazone	STITCH	34	1	33	0.0072	0.027	MRC1
Drug/Chemical	2'-amino-2'-deoxyadenosine	STITCH	34	1	33	0.0072	0.027	CPB1
Drug/Chemical	N-acetyl-L-tyrosine ethyl ester	STITCH	34	1	33	0.0072	0.027	CPB1
Disease/Phenotype	Pneumonia	HPO	34	1	33	0.0072	0.027	NCF2
Drug/Chemical	AAM	STITCH	69	2	67	8e-05	0.023	CD163,MRC1
Drug/Chemical	A-25	STITCH	35	1	34	0.0075	0.027	CPB1
GO	acute-phase response (GO:0006953)	GO_BP	35	1	34	0.0075	0.027	CD163
Drug/Chemical	xanthan	STITCH	35	1	34	0.0075	0.027	CPB1
Drug/Chemical	lysylbradykinin	STITCH	35	1	34	0.0075	0.027	CPB1
Drug/Chemical	guanidinoethylmercaptosuccinic acid	STITCH	35	1	34	0.0075	0.027	CPB1
Drug/Chemical	succinyl acetone	STITCH	37	1	36	0.0079	0.027	NCF2
Drug/Chemical	NSC126826	STITCH	37	1	36	0.0079	0.027	CPB1
Drug/Chemical	rhein	STITCH	37	1	36	0.0079	0.027	NCF2
Drug/Chemical	DTSSP	STITCH	37	1	36	0.0079	0.027	NCF2
Drug/Chemical	HIPP	STITCH	38	1	37	0.0081	0.027	CPB1
Drug/Chemical	isoluminol	STITCH	38	1	37	0.0081	0.027	NCF2
GeneRegulation	SPI1	TFactS	78	2	76	0.0001	0.023	CD163,MRC1
Drug/Chemical	Zymosan	CTD	39	1	38	0.0083	0.027	NCF2
Drug/Chemical	flavin-adenine dinucleotide	STITCH	39	1	38	0.0083	0.027	NCF2
Drug/Chemical	4-methylmorpholine N-oxide	STITCH	39	1	38	0.0083	0.027	CD163
Drug/Chemical	chloride-iodide	STITCH	39	1	38	0.0083	0.027	NCF2
Drug/Chemical	quinaprilat	STITCH	39	1	38	0.0083	0.027	NCF2
Drug/Chemical	glicentin	STITCH	39	1	38	0.0083	0.027	CPB1
Drug/Chemical	2-ethoxyethanol	STITCH	39	1	38	0.0083	0.027	CPB1
Drug/Chemical	prosomatostatin	STITCH	39	1	38	0.0083	0.027	CPB1
Drug/Chemical	ribavirin monophosphate	STITCH	40	1	39	0.0085	0.027	CD163
Drug/Chemical	T-kinin	STITCH	40	1	39	0.0085	0.027	CPB1
Drug/Chemical	tadalafil	STITCH	40	1	39	0.0085	0.027	CPB1
Drug/Chemical	alpha-phenyl-N-tert-butylnitrone	STITCH	40	1	39	0.0085	0.027	NCF2
Drug/Chemical	cyclohexanol	STITCH	40	1	39	0.0085	0.027	CPB1
Drug/Chemical	Choline	CTD	41	1	40	0.0087	0.027	CD163
Drug/Chemical	2,2'-azobis(2-amidinopropane) dihydrochloride	STITCH	41	1	40	0.0087	0.027	CD163
Drug/Chemical	sulfopyruvate	STITCH	41	1	40	0.0087	0.027	CPB1
Disease/Phenotype	Recurrent bacterial infections	HPO	42	1	41	0.0089	0.027	NCF2
Drug/Chemical	NSC44747	STITCH	42	1	41	0.0089	0.027	CD163
Drug/Chemical	hispidin	STITCH	43	1	42	0.0092	0.027	NCF2
Drug/Chemical	FPL 55712	STITCH	43	1	42	0.0092	0.027	CPB1
Drug/Chemical	Leu-Ala	STITCH	43	1	42	0.0092	0.027	CPB1
Drug/Chemical	Sulcain	STITCH	43	1	42	0.0092	0.027	CPB1
Drug/Chemical	triphenyltin	STITCH	43	1	42	0.0092	0.027	NCF2
Drug/Chemical	diphenyliodonium	STITCH	44	1	43	0.0094	0.027	NCF2
Drug/Chemical	porcine insulin	STITCH	44	1	43	0.0094	0.027	CPB1
Drug/Chemical	triglycine	STITCH	44	1	43	0.0094	0.027	CPB1
Drug/Chemical	borane	STITCH	44	1	43	0.0094	0.027	CPB1
Drug/Chemical	fluticasone propionate	STITCH	44	1	43	0.0094	0.027	CD163
Drug/Chemical	LT 2	STITCH	45	1	44	0.0096	0.027	CPB1
GO	scavenger receptor activity (GO:0005044)	GO_MF	45	1	44	0.0096	0.027	CD163
Drug/Chemical	thallium iodide	STITCH	45	1	44	0.0096	0.027	CPB1
Drug/Chemical	iron oxide	STITCH	46	1	45	0.0098	0.028	CPB1
Drug/Chemical	Gallin	STITCH	46	1	45	0.0098	0.028	NCF2
Drug/Chemical	BMS-214662	STITCH	46	1	45	0.0098	0.028	CPB1
Drug/Chemical	dialdehyde	STITCH	47	1	46	0.01	0.028	NCF2
Drug/Chemical	Methylene Chloride	CTD	47	1	46	0.01	0.028	NCF2
Drug/Chemical	elastatinal	STITCH	48	1	47	0.01	0.028	CPB1
Drug/Chemical	rebamipide	STITCH	48	1	47	0.01	0.028	NCF2
GO	receptor-mediated endocytosis (GO:0006898)	GO_BP	48	1	47	0.01	0.028	MRC1
Drug/Chemical	E 14	STITCH	48	1	47	0.01	0.028	NCF2
Drug/Chemical	ethylbenzene	CTD	49	1	48	0.01	0.028	NCF2
Drug/Chemical	MnTMPyP	STITCH	49	1	48	0.01	0.028	NCF2
Drug/Chemical	2-xylene	CTD	49	1	48	0.01	0.028	NCF2
Drug/Chemical	1,2-cyclohexanedione	STITCH	50	1	49	0.011	0.028	CPB1
Drug/Chemical	DOPS	STITCH	50	1	49	0.011	0.028	CD163
Drug/Chemical	Trichloroethylene	CTD	50	1	49	0.011	0.028	NCF2
Drug/Chemical	Lewis b tetrasaccharide	STITCH	50	1	49	0.011	0.028	CD163
Drug/Chemical	fluorobenzene	STITCH	50	1	49	0.011	0.028	CPB1
Drug/Chemical	vinclozolin	STITCH	51	1	50	0.011	0.028	NCF2
Drug/Chemical	N-benzoyl-L-arginine	STITCH	51	1	50	0.011	0.028	CPB1
Drug/Chemical	imidapril	STITCH	52	1	51	0.011	0.028	NCF2
Drug/Chemical	OCP	STITCH	53	1	52	0.011	0.029	CPB1
Drug/Chemical	neopterin	STITCH	107	2	105	0.00019	0.027	CD163,MRC1
Drug/Chemical	1y6q	STITCH	54	1	53	0.011	0.029	CPB1
Drug/Chemical	taurine chloramine	STITCH	54	1	53	0.011	0.029	NCF2
Drug/Chemical	trimethoprim-sulfamethoxazole	STITCH	54	1	53	0.011	0.029	NCF2
Drug/Chemical	histidine methyl ester	STITCH	55	1	54	0.012	0.029	CPB1
Drug/Chemical	quinapril	STITCH	55	1	54	0.012	0.029	NCF2
Drug/Chemical	o-iodosobenzoic acid	STITCH	55	1	54	0.012	0.029	CPB1
Drug/Chemical	Toluene	CTD	56	1	55	0.012	0.029	NCF2
Drug/Chemical	N6-methyl-(R)-roscovitine	STITCH	56	1	55	0.012	0.029	NCF2
Drug/Chemical	histatin 5	STITCH	56	1	55	0.012	0.029	NCF2
Drug/Chemical	suberate	STITCH	57	1	56	0.012	0.029	NCF2
Drug/Chemical	TAPI	STITCH	57	1	56	0.012	0.029	CD163
Pathway	RAC1 signaling pathway	PID	57	1	56	0.012	0.029	NCF2
Drug/Chemical	loxoribine	STITCH	57	1	56	0.012	0.029	MRC1
Drug/Chemical	TMAH	STITCH	58	1	57	0.012	0.029	CPB1
Drug/Chemical	Phe-Arg	STITCH	58	1	57	0.012	0.029	CPB1
GO	cellular defense response (GO:0006968)	GO_BP	59	1	58	0.013	0.029	NCF2
Drug/Chemical	gliotoxin	STITCH	59	1	58	0.013	0.029	NCF2
Drug/Chemical	clodronate	STITCH	59	1	58	0.013	0.029	CD163
Drug/Chemical	dynorphin B	STITCH	60	1	59	0.013	0.029	CPB1
Drug/Chemical	Arg-Lys	STITCH	60	1	59	0.013	0.029	CPB1
Drug/Chemical	cyclosarin	STITCH	61	1	60	0.013	0.029	MRC1
Drug/Chemical	formazan	STITCH	61	1	60	0.013	0.029	NCF2
Drug/Chemical	Emulphor	STITCH	61	1	60	0.013	0.029	NCF2
Drug/Chemical	dimethylformamide	STITCH	62	1	61	0.013	0.029	NCF2
Drug/Chemical	cobalt protoporphyrin	STITCH	62	1	61	0.013	0.029	NCF2
Drug/Chemical	2,6-diamino-2,6-dideoxy-D-glucose	STITCH	63	1	62	0.013	0.029	CPB1
Drug/Chemical	propyl	STITCH	63	1	62	0.013	0.029	CPB1
Drug/Chemical	dipalmitoyl	STITCH	64	1	63	0.014	0.029	MRC1
Drug/Chemical	isopentyl pyrophosphate	STITCH	64	1	63	0.014	0.029	CPB1
Drug/Chemical	TX-100	STITCH	64	1	63	0.014	0.029	NCF2
Drug/Chemical	dihydrorhodamine 123	STITCH	64	1	63	0.014	0.029	NCF2
GO	response to glucose stimulus (GO:0009749)	GO_BP	64	1	63	0.014	0.029	NCF2
Drug/Chemical	Acrolein	CTD	65	1	64	0.014	0.03	NCF2
Drug/Chemical	progastrin	STITCH	66	1	65	0.014	0.03	CPB1
Drug/Chemical	oxypurinol	STITCH	66	1	65	0.014	0.03	NCF2
Drug/Chemical	Bantu	STITCH	67	1	66	0.014	0.03	MRC1
Drug/Chemical	sodium chlorate	STITCH	67	1	66	0.014	0.03	MRC1
Drug/Chemical	diethylamine NONOate	STITCH	67	1	66	0.014	0.03	NCF2
Disease/Phenotype	Abnormality of the large intestine	HPO	68	1	67	0.014	0.03	NCF2
Drug/Chemical	tetranitromethane	STITCH	69	1	68	0.015	0.03	CPB1
Drug/Chemical	2',5'-ADP	STITCH	70	1	69	0.015	0.031	NCF2
Drug/Chemical	colloidal silver iodide	STITCH	70	1	69	0.015	0.031	MRC1
Drug/Chemical	1oif	STITCH	71	1	70	0.015	0.031	NCF2
Drug/Chemical	cantharidin	STITCH	72	1	71	0.015	0.031	CD163
Drug/Chemical	diphenyleneiodonium chloride	STITCH	74	1	73	0.016	0.032	NCF2
Disease/Phenotype	Hypokinesia	HPO	74	1	73	0.016	0.032	NCF2
Drug/Chemical	chitosan	STITCH	74	1	73	0.016	0.032	CPB1
Drug/Chemical	Trasylol	STITCH	75	1	74	0.016	0.032	CPB1
Drug/Chemical	CTDs	STITCH	76	1	75	0.016	0.032	CPB1
Drug/Chemical	ST638	STITCH	76	1	75	0.016	0.032	NCF2
Drug/Chemical	luminol	STITCH	76	1	75	0.016	0.032	NCF2
Drug/Chemical	sialyl Lewis a	STITCH	77	1	76	0.016	0.032	CD163
Drug/Chemical	beraprost sodium	STITCH	77	1	76	0.016	0.032	NCF2
Drug/Chemical	boronic acid	STITCH	77	1	76	0.016	0.032	CPB1
Drug/Chemical	febuxostat	STITCH	78	1	77	0.017	0.032	CPB1
Drug/Chemical	Marshall	STITCH	78	1	77	0.017	0.032	NCF2
Drug/Chemical	sarin	STITCH	157	2	155	0.00041	0.027	CD163,MRC1
Drug/Chemical	digitoxose	STITCH	79	1	78	0.017	0.032	NCF2
Drug/Chemical	imiquimod	STITCH	79	1	78	0.017	0.032	MRC1
Disease/Phenotype	tinea cruris(COSTART)	SIDER	79	1	78	0.017	0.032	MRC1
Disease/Phenotype	Diminished movement	HPO	81	1	80	0.017	0.033	NCF2
GeneRegulation	FOXO1(UP)	TFactS	81	1	80	0.017	0.033	MRC1
Drug/Chemical	Tiron	STITCH	83	1	82	0.018	0.033	NCF2
Drug/Chemical	MnTBAP	STITCH	84	1	83	0.018	0.033	NCF2
Drug/Chemical	DCFH-DA	STITCH	84	1	83	0.018	0.033	NCF2
Drug/Chemical	sildenafil	STITCH	85	1	84	0.018	0.033	CPB1
Drug/Chemical	bosentan	STITCH	85	1	84	0.018	0.033	CPB1
Drug/Chemical	NSC697726	STITCH	86	1	85	0.018	0.033	NCF2
Drug/Chemical	prostaglandin I2	STITCH	86	1	85	0.018	0.033	CPB1
Drug/Chemical	methyl 2-acetamido-2-deoxy-alpha-D-glucopyranoside	STITCH	86	1	85	0.018	0.033	MRC1
Drug/Chemical	diallyl sulfide	STITCH	87	1	86	0.018	0.034	NCF2
Drug/Chemical	dichlorofluorescein	STITCH	88	1	87	0.019	0.034	NCF2
GO	metallopeptidase activity (GO:0008237)	GO_MF	88	1	87	0.019	0.034	CPB1
Drug/Chemical	Ilomastat	STITCH	88	1	87	0.019	0.034	NCF2
Drug/Chemical	ethidium	STITCH	89	1	88	0.019	0.034	NCF2
Drug/Chemical	allopurinol	STITCH	91	1	90	0.019	0.034	NCF2
Drug/Chemical	eplerenone	STITCH	91	1	90	0.019	0.034	NCF2
Disease/Phenotype	intermittent abdominal pain(COSTART)	SIDER	91	1	90	0.019	0.034	NCF2
Drug/Chemical	dihydroethidium	STITCH	91	1	90	0.019	0.034	NCF2
Drug/Chemical	Cortisuzol	STITCH	92	1	91	0.02	0.034	NCF2
Drug/Chemical	BQ-123	STITCH	92	1	91	0.02	0.034	NCF2
Drug/Chemical	captopril	MATADOR	93	1	92	0.02	0.034	CPB1
Drug/Chemical	itraconazole	STITCH	93	1	92	0.02	0.034	NCF2
Drug/Chemical	hypochlorous acid	STITCH	95	1	94	0.02	0.035	NCF2
Drug/Chemical	cyclohexylalanine	STITCH	96	1	95	0.02	0.035	NCF2
Drug/Chemical	resiquimod	STITCH	96	1	95	0.02	0.035	MRC1
Disease/Phenotype	Dermatological manifestations of systemic disorders	HPO	97	1	96	0.021	0.035	NCF2
Drug/Chemical	P-29	STITCH	98	1	97	0.021	0.035	NCF2
Drug/Chemical	dioctanoylglycerol	STITCH	98	1	97	0.021	0.035	NCF2
Drug/Chemical	8-(3-chlorostyryl)caffeine	STITCH	99	1	98	0.021	0.035	MRC1
Drug/Chemical	carbodiimide	STITCH	99	1	98	0.021	0.035	CPB1
Drug/Chemical	ruboxistaurin	STITCH	100	1	99	0.021	0.035	NCF2
Drug/Chemical	rosuvastatin	STITCH	101	1	100	0.021	0.035	NCF2
Drug/Chemical	Lucifer yellow	STITCH	101	1	100	0.021	0.035	MRC1
GeneRegulation	FOXO(UP)	TFactS	101	1	100	0.021	0.035	MRC1
Drug/Chemical	lucigenin	STITCH	101	1	100	0.021	0.035	NCF2
Drug/Chemical	CPY	STITCH	102	1	101	0.022	0.035	CPB1
Drug/Chemical	L-kynurenine	STITCH	102	1	101	0.022	0.035	NCF2
Drug/Chemical	chlordiazepoxide	STITCH	102	1	101	0.022	0.035	NCF2
Disease/Phenotype	global amnesia(COSTART)	SIDER	104	1	103	0.022	0.036	CPB1
Drug/Chemical	iduronic acid	STITCH	104	1	103	0.022	0.036	MRC1
Disease/Phenotype	transient global amnesia(Euphoria)	SIDER	104	1	103	0.022	0.036	CPB1
Drug/Chemical	MDMs	STITCH	104	1	103	0.022	0.036	CD163
Drug/Chemical	GC-1	STITCH	105	1	104	0.022	0.036	CD163
Disease/Phenotype	Abnormality of connective tissue	HPO	106	1	105	0.022	0.036	NCF2
Drug/Chemical	4-hydroxymandelonitrile	STITCH	106	1	105	0.022	0.036	NCF2
Drug/Chemical	amastatin	STITCH	108	1	107	0.023	0.036	NCF2
Drug/Chemical	DETA/NO	STITCH	108	1	107	0.023	0.036	CD163
Drug/Chemical	O-phosphoserine	STITCH	109	1	108	0.023	0.037	CPB1
Drug/Chemical	Ro-32-0432	STITCH	110	1	109	0.023	0.037	NCF2
GO	response to organic cyclic compound (GO:0014070)	GO_BP	111	1	110	0.023	0.037	NCF2
GO	aging (GO:0007568)	GO_BP	111	1	110	0.023	0.037	NCF2
Drug/Chemical	VD3	STITCH	111	1	110	0.023	0.037	NCF2
Drug/Chemical	8-ethoxycaffeine	STITCH	112	1	111	0.024	0.037	CD163
Drug/Chemical	ebselen	STITCH	113	1	112	0.024	0.037	NCF2
Disease/Phenotype	Splenomegaly	HPO	114	1	113	0.024	0.037	NCF2
Drug/Chemical	losartan	MATADOR	114	1	113	0.024	0.037	CPB1
Drug/Chemical	epsilon-aminocaproic acid	STITCH	114	1	113	0.024	0.037	CPB1
Drug/Chemical	Arachidonic Acid	CTD	115	1	114	0.024	0.037	NCF2
Drug/Chemical	polyarginine	STITCH	116	1	115	0.025	0.037	CPB1
Disease/Phenotype	hypersplenism(COSTART)	SIDER	122	1	121	0.026	0.039	CPB1
GeneRegulation	FOXO1	TFactS	123	1	122	0.026	0.039	MRC1
Disease/Phenotype	Abnormality of the spleen	HPO	124	1	123	0.026	0.039	NCF2
Drug/Chemical	nitroblue tetrazolium	STITCH	124	1	123	0.026	0.039	NCF2
GO	response to lipopolysaccharide (GO:0032496)	GO_BP	125	1	124	0.026	0.039	NCF2
Drug/Chemical	Sirius red	STITCH	125	1	124	0.026	0.039	NCF2
Drug/Chemical	dobutamine	STITCH	125	1	124	0.026	0.039	CPB1
Drug/Chemical	ethylenediaminetetraacetic acid	STITCH	126	1	125	0.027	0.04	CD163
Disease/Phenotype	Recurrent infections	HPO	130	1	129	0.027	0.041	NCF2
Drug/Chemical	1-methyl-4-phenylpyridinium	STITCH	130	1	129	0.027	0.041	NCF2
Drug/Chemical	probucol	STITCH	132	1	131	0.028	0.041	NCF2
Drug/Chemical	8-hydroxy-2'-deoxyguanosine	STITCH	132	1	131	0.028	0.041	NCF2
Drug/Chemical	pristane	STITCH	132	1	131	0.028	0.041	NCF2
Drug/Chemical	monocrotaline	STITCH	137	1	136	0.029	0.042	CPB1
Drug/Chemical	fasudil	STITCH	138	1	137	0.029	0.042	NCF2
GO	endosome membrane (GO:0010008)	GO_CC	138	1	137	0.029	0.042	MRC1
Drug/Chemical	dienestrol	STITCH	138	1	137	0.029	0.042	MRC1
Drug/Chemical	hydralazine	STITCH	139	1	138	0.029	0.042	NCF2
Drug/Chemical	citrate	STITCH	279	2	277	0.0013	0.027	CPB1,NCF2
Drug/Chemical	pitavastatin	STITCH	140	1	139	0.03	0.042	NCF2
Drug/Chemical	N(G)-nitro-L-arginine methyl ester	STITCH	140	1	139	0.03	0.042	NCF2
Drug/Chemical	rosiglitazone	CTD	143	1	142	0.03	0.043	NCF2
Drug/Chemical	1,2-dioctanoyl-sn-glycerol	STITCH	144	1	143	0.03	0.043	NCF2
Drug/Chemical	AEBSF	STITCH	145	1	144	0.031	0.043	NCF2
Drug/Chemical	folic acid	STITCH	145	1	144	0.031	0.043	NCF2
Drug/Chemical	calcium carbonate	STITCH	145	1	144	0.031	0.043	CPB1
Drug/Chemical	polyhistidine	STITCH	146	1	145	0.031	0.043	CPB1
Drug/Chemical	AACOCF3	STITCH	146	1	145	0.031	0.043	NCF2
Drug/Chemical	methylamine	STITCH	149	1	148	0.031	0.044	MRC1
GeneRegulation	FOXO	TFactS	151	1	150	0.032	0.044	MRC1
GO	protein C-terminus binding (GO:0008022)	GO_MF	152	1	151	0.032	0.044	NCF2
Drug/Chemical	tetrahydrobiopterin	STITCH	154	1	153	0.032	0.045	NCF2
Drug/Chemical	diisopropylfluorophosphate	MATADOR	154	1	153	0.032	0.045	CPB1
Drug/Chemical	25-hydroxycholesterol	STITCH	154	1	153	0.032	0.045	NCF2
Drug/Chemical	Benzene	CTD	155	1	154	0.033	0.045	NCF2
Disease/Phenotype	Hepatomegaly	HPO	156	1	155	0.033	0.045	NCF2
Disease/Phenotype	Testicular Carcinoma(COSTART)	SIDER	157	1	156	0.033	0.045	NCF2
Disease/Phenotype	streptococcal infections(COSTART)	SIDER	157	1	156	0.033	0.045	NCF2
Drug/Chemical	GSTs	STITCH	158	1	157	0.033	0.045	MRC1
Disease/Phenotype	multiple sclerosis(COSTART)	SIDER	160	1	159	0.034	0.046	MRC1
Drug/Chemical	captopril	STITCH	162	1	161	0.034	0.046	NCF2
Drug/Chemical	indole	STITCH	164	1	163	0.035	0.046	NCF2
Drug/Chemical	candesartan	STITCH	165	1	164	0.035	0.046	NCF2
Disease/Phenotype	Onset in childhood	HPO	165	1	164	0.035	0.046	NCF2
Disease/Phenotype	Gilles de la Tourette syndrome(COSTART)	SIDER	169	1	168	0.036	0.047	CPB1
Drug/Chemical	mastoparan	STITCH	169	1	168	0.036	0.047	NCF2
Drug/Chemical	fludarabine	STITCH	169	1	168	0.036	0.047	NCF2
Drug/Chemical	cystamine	STITCH	171	1	170	0.036	0.047	CPB1
Drug/Chemical	angiogenesis inhibitor	STITCH	172	1	171	0.036	0.048	CPB1
Drug/Chemical	inosine monophosphate	STITCH	173	1	172	0.036	0.048	MRC1
Drug/Chemical	erythromycin	STITCH	175	1	174	0.037	0.048	CPB1
GO	electron carrier activity (GO:0009055)	GO_MF	176	1	175	0.037	0.048	NCF2
Drug/Chemical	fluoride	STITCH	177	1	176	0.037	0.048	NCF2
GO	sugar binding (GO:0005529)	GO_MF	177	1	176	0.037	0.048	MRC1
Drug/Chemical	apocynin	STITCH	179	1	178	0.038	0.049	NCF2
Drug/Chemical	Thio-Maltohexaose	STITCH	181	1	180	0.038	0.049	NCF2
Disease/Phenotype	Visceromegaly	HPO	185	1	184	0.039	0.05	NCF2
Drug/Chemical	Go6976	STITCH	185	1	184	0.039	0.05	NCF2
Drug/Chemical	(2S,5S)-5-carboxymethylproline	STITCH	186	1	185	0.039	0.05	MRC1
Drug/Chemical	heme	STITCH	448	2	446	0.0033	0.027	CD163,NCF2

## Sheet: GeneSetDB12
Class	Set_Name	Source_DB	Gene_#	Gene_#_with_Anno	Gene_#_without_Anno	p-value	FDR	GeneNames_with_Anno
Disease/Phenotype	increased pancreas tumor incidence	MPO	14	5	9	1.3e-05	0.033	BCL2L1,KRAS,TNK1,TP53,TRIM33
GO	ncRNA metabolic process (GO:0034660)	GO_BP	22	6	16	1e-05	0.03	GEMIN6,SNRPB,SNRPD2,SNRPG,TGS1,WDR77
Pathway	C-MYC pathway	PID	22	6	16	1e-05	0.03	HBP1,MAX,MYC,PIN1,RUVBL1,SKP2
GO	spliceosomal snRNP assembly (GO:0000387)	GO_BP	26	6	20	2.9e-05	0.039	GEMIN6,SNRPB,SNRPD2,SNRPG,TGS1,WDR77
Pathway	Metabolism of non-coding RNA	Reactome	54	8	46	4.2e-05	0.039	GEMIN6,NUPL1,POM121,SNRPB,SNRPD2,SNRPG,TGS1,WDR77
Pathway	snRNP Assembly	Reactome	54	8	46	4.2e-05	0.039	GEMIN6,NUPL1,POM121,SNRPB,SNRPD2,SNRPG,TGS1,WDR77
Pathway	IL-5 Signaling Pathway	WikiPathways	68	9	59	3.6e-05	0.039	CCND3,ELK1,KRAS,MAPK14,PTPN6,RAP1GAP,SHC2,STAT3,UNC119
Pathway	Metabolism of RNA	Reactome	170	19	151	3.1e-08	0.00045	CNOT1,DCP2,DCPS,EIF4E,GEMIN6,HSPA1A,MAPK14,NUPL1,POM121,PSMA5,PSMD5,RPS27A,SNRPB,SNRPD2,SNRPG,TGS1,UBC,WDR77,XPO1
Drug/Chemical	3-(4'-hydroxy-3'-adamantylbiphenyl-4-yl)acrylic acid	CTD	161	14	147	3.7e-05	0.039	CHCHD2,CLIC1,COX7A2,EIF3E,PDIA3,PIN1,RPS27A,SNRPB,SNRPD2,SNRPG,TIMM8B,TMSB10,TOMM7,TP53
GO	RNA metabolic process (GO:0016070)	GO_BP	257	21	236	1.2e-06	0.009	CNOT1,DCP2,DCPS,EIF4E,GEMIN6,MAPK14,PSMA5,PSMD5,RPL9,RPS16,RPS25,RPS27A,RPS3A,SNRPB,SNRPD2,SNRPG,TGS1,UBC,UPF3B,WDR77,XPO1
Drug/Chemical	Sulindac	CTD	197	16	181	2.5e-05	0.039	BCL2L1,CSNK2A1,DCN,KRAS,LARP4,LEF1,MYC,NEU1,NFE2L1,PLXNA3,SAA1,STAT3,SUMO3,TMED9,TP53,UGT1A10
Drug/Chemical	dodecaethylene glycol	STITCH	236	19	217	4.9e-06	0.024	AFF1,ATN1,ATXN7,CCND2,CMAS,ETNK1,FZD6,KRAS,LDHB,MYC,MYH11,NOP2,POU5F1,PTPN6,PYROXD1,SCNN1A,SERPINA1,TP53,TRIB1
Drug/Chemical	sulindac	STITCH	287	20	267	2.4e-05	0.039	ASRGL1,BCL2L1,BIRC2,CCND2,CCND3,DCN,ETNK1,KLC1,KRAS,LARP4,MAPT,MYC,NFE2L1,PIN1,PLXNA3,STAT3,SUMO3,TMED9,TNFAIP1,TP53
Drug/Chemical	camptothecin	STITCH	288	20	268	2.5e-05	0.039	AASDHPPT,ABCE1,BCL2L1,ESD,FANCL,ITGAX,MYC,PPP1CC,PRKDC,RANGAP1,RBBP6,RECQL,RGS2,RUVBL1,SMC1A,STK39,SUMO3,TDP1,TP53,UBC
Disease/Phenotype	mixed connective tissue disease(COSTART)	SIDER	299	20	279	4.2e-05	0.039	ASRGL1,BCL2L1,BIRC2,CCND2,CCND3,DCN,ETNK1,KLC1,KRAS,LARP4,MAPT,MYC,NFE2L1,PIN1,PLXNA3,STAT3,SUMO3,TMED9,TNFAIP1,TP53
Drug/Chemical	troglitazone	STITCH	425	25	400	4.2e-05	0.039	ABAT,ASPSCR1,CCND2,CCND3,CCNT2,CLIC1,COL3A1,FABP4,GATA3,GOT2,LRP3,MPI,MYC,MYH11,NCOR1,ND5,PFKFB3,PIK3C2A,RECQL,SIL1,SKP2,SLC2A10,STAT3,TNFAIP1,TP53

## Sheet: GeneSetDB13
Class	Set_Name	Source_DB	Gene_#	Gene_#_with_Anno	Gene_#_without_Anno	p-value	FDR	GeneNames_with_Anno
GO	phosphotransferase activity, alcohol group as acceptor (GO:0016773)	GO_MF	21	5	16	1.3e-05	0.024	DGUOK,FAM20B,NDUFA10,PIK3CA,PIK3CB
Pathway	CDT1 association with the CDC6:ORC:origin complex	Reactome	59	7	52	3e-05	0.033	GMNN,ORC4L,PSMA1,PSMA3,PSMC1,PSMD2,PSMD6
Pathway	Translation	Reactome	128	10	118	2.6e-05	0.033	EEF1G,EIF2B3,EIF2S3,EIF4B,EIF5,RPL13,RPL17,RPL4,RPLP0,RPS2
GO	cell cycle checkpoint (GO:0000075)	GO_BP	129	10	119	2.8e-05	0.033	ATR,CDC16,ORC4L,PSMA1,PSMA3,PSMC1,PSMD2,PSMD6,RAD17,RBBP8
Disease/Phenotype	TNF_alpha_NF_kB	CancerGenes	166	11	155	4.7e-05	0.048	BCL3,BIRC2,CAPN3,CSNK2A2,LRPPRC,POLR1D,PSMC1,PSMD6,RPL4,TANK,TRAF2
GO	translation (GO:0006412)	GO_BP	244	16	228	1.1e-06	0.0039	AARSD1,EEF1G,EIF2B3,EIF2S3,EIF4B,EIF5,HARS2,HBS1L,MRPS11,PABPC4,RPL13,RPL17,RPL39L,RPL4,RPLP0,RPS2
Pathway	Metabolism of proteins	Reactome	304	18	286	9.9e-07	0.0039	CALR,CCT7,DDOST,DOLK,EEF1G,EIF2B3,EIF2S3,EIF4B,EIF5,FBXW7,LONP2,RPL13,RPL17,RPL4,RPLP0,RPS2,TUBA1A,TUBB2C
GO	RNA metabolic process (GO:0016070)	GO_BP	257	15	242	9.5e-06	0.021	CNP,EIF4B,EIF5,POP5,PSMA1,PSMA3,PSMC1,PSMD2,PSMD6,RPL13,RPL17,RPL4,RPLP0,RPS2,XPO1
GO	viral reproduction (GO:0016032)	GO_BP	335	19	316	9.4e-07	0.0039	CUL5,KPNA1,POLR2G,PSMA1,PSMA3,PSMC1,PSMD2,PSMD6,RPL13,RPL17,RPL4,RPLP0,RPS2,TAF6,XPO1,XRCC5,ZNF263,ZNF323,ZNF434
GO	cellular protein metabolic process (GO:0044267)	GO_BP	283	16	267	7.2e-06	0.02	CALR,CCT7,DDOST,DOLK,EEF1G,EIF2B3,EIF2S3,EIF4B,EIF5,RPL13,RPL17,RPL4,RPLP0,RPS2,TUBA1A,TUBB2C
GeneRegulation	MYC	TFactS	482	21	461	1.6e-05	0.025	BCL3,CALR,CCT7,CDC16,DDX18,DUSP1,EIF2S3,EIF4B,EIF5,ITGB3BP,JUNB,LDHB,LMNA,LTA4H,MBD4,MYBL2,POLG2,PPP2R4,RHOB,RPL13,UROD

## Sheet: GeneSetDB15
Class	Set_Name	Source_DB	Gene_#	Gene_#_with_Anno	Gene_#_without_Anno	p-value	FDR	GeneNames_with_Anno
Drug/Chemical	27-hydroxycholesterol	CTD	30	3	27	2.8e-05	0.03	ABCG1,ESR1,LDLR
Drug/Chemical	22-hydroxycholesterol	CTD	42	4	38	1.4e-06	0.0044	ABCG1,ESR1,FDFT1,LDLR
Disease/Phenotype	increased total body fat amount	MPO	67	4	63	9e-06	0.015	ADRM1,ESR1,GNAS,LDLR

[truncated: 29 more sheets: GeneSetDB16, GeneSetDB17, GeneSetDB18, GeneSetDB19, GeneSetDB20, GeneSetDB21, GeneSetDB22, GeneSetDB23, GeneSetDB24, GeneSetDB25, GeneSetDB26, GeneSetDB27, GeneSetDB28, GeneSetDB29, GeneSetDB30, GeneSetDB31, GeneSetDB32, GeneSetDB33, GeneSetDB34, GeneSetDB35 …]
