# Supplementary material for: Biclustering reveals breast cancer tumour subgroups with common clinical features and improves prediction of disease recurrence
Source: BMC Genomics. 2013 Feb 13;14:102. doi: 10.1186/1471-2164-14-102 (PMC3598775; doi:10.1186/1471-2164-14-102)
Supplement: Additional file 3: Table S1 — Functional annotation enrichment in biclusters associated with low risk of relapse and in biclusters associated with high risk of relapse. Table S2. Differentially expressed genes between Bicluster 7 and Bicluster 21. Genes are ranked in ascending order of p-values reported from two-sample t-test, and the related statistics scores of each gene, including t-scores, p-values, False Discovery Rate (FDR), q-values and Benjamini-Hochberg (BH) adjusted FDR are summarized. Table S3. Enrichment analysis of differentially expressed genes between Bicluster 7 and Bicluster 21 determined by GeneSetDB at the significance level < 0.001. Table S4. Gene Classifiers determined by PAM – the maximum number of probe sets which can accurately characterise Bicluster 7 and Bicluster 21. The highlighted genes overlap with the OncotypeDx commercial gene list. Table S5. Multivariate analyses of prognostic importance of biclusters in comparison to conventional clinical factors, molecular tumour subtypes, and genetic grade. Significance of biclustered classification for prognosis was compared to chance by randomly assigned tumours into 44 arbitrary groups and estimating the association between membership of these arbitrary groups and DFS. Univariate Cox PH analysis revealed no statistically significant association between arbitrary group membership and survival outcome. Significance is indicated in the ranges: 0 ≤ 0.001 ‘***’; 0.001 ≤ 0.01 ‘**’; 0.01 ≤ 0.05 ‘*’; 0.05 ≤ 0.1 ‘.’; 0.1 ≤ 1 ‘-’. Table S6. Summary of clinical information of 437 non-adjuvant treated patients. [file 1471-2164-14-102-S3.xlsx]

## Sheet: S Table 1
Supplementary Table 1. Functional annotation enriched in biclusters associated with low risk of relapse and in biclusters associated with high risk of relapse.
Category	Enrichment annotations	Low proportion of tumour samples with early relapse				High proportion of tumour samples with early relapse
	Bicluster ID	35	30	38	13	17	20	7	25	27	23	12
Cell Growth and Death	cell cycle
	p53 signaling pathway
	apoptosis
Proliferation	cell proliferation
Immune Response	immunological synapse
	wound healing
	response to DNA damage stimulus
Signal Transduction	Wnt signalling pathway
	SREBP signalling
	EGFR1 Signaling pathway
	T cell receptor signalinig pathway
Transcription Factors	E2F
	SP1
	NFE2L2
	STAT
	MYC
	CREB
	NFKB
	FOXO1
Replication	DNA replication

## Sheet: S Table 2
Supplementary Table 2. Differentially expressed genes between Bicluster 7 and Bicluster 21. Genes are ranked in the ascending order of p-values reported from two-sample t-test, and the related statistics scores of each gene, including t-scores, p-values, False Discovery Rate (FDR), q-values and Benjamini-Hochberg (BH) adjusted FDR are summarized.
Higher Expression in MetaChip21	Probe ID	t-score	p-values	FDR	q-values	FDR_BH
SOX11	204914_s_at	-6.7383	8.23e-12	1.74e-09	1.74e-09	6.92e-09
CKAP2	216984_x_at	-6.9042	4.25e-10	1.19e-08	1.12e-08	4.44e-08
CLCA2	206165_s_at	-6.5454	2.77e-09	4.27e-08	4.23e-08	1.68e-07
BAMBI	203304_at	-7.0953	3.48e-09	4.96e-08	4.96e-08	1.97e-07
MPHOSPH6	203740_at	-7.1636	7.53e-09	8.72e-08	8.72e-08	3.46e-07
LOC652493	216401_x_at	-6.4363	8.98e-09	9.65e-08	9.65e-08	3.83e-07
CD99	201028_s_at	-6.3192	5.23e-08	4.04e-07	4.04e-07	1.6e-06
CD24	208650_s_at	-6.2789	5.8e-08	4.24e-07	4.07e-07	1.61e-06
S100P	204351_at	-7.5118	6.78e-08	4.09e-07	4.07e-07	1.61e-06
SLPI	203021_at	-6.0049	1.12e-07	5.58e-07	5.58e-07	2.21e-06
PERLD1	55616_at	-7.7585	1.7e-07	7.69e-07	7.69e-07	3.05e-06
SDC1	201287_s_at	-7.7937	1.9e-07	8.29e-07	8.28e-07	3.28e-06
TFAP2B	214451_at	-5.8921	2.4e-07	9.79e-07	9.79e-07	3.88e-06
SERHL2	217276_x_at	-7.883	2.47e-07	9.99e-07	9.99e-07	3.96e-06
CYP1B1	202435_s_at	-5.8605	2.53e-07	1.01e-06	1.01e-06	3.99e-06
MXRA5	209596_at	-5.7762	2.89e-07	1.06e-06	1.06e-06	4.21e-06
OPN3	219032_x_at	-5.7496	2.96e-07	1.06e-06	1.06e-06	4.21e-06
S100A9	203535_at	-5.6935	3.77e-07	1.27e-06	1.27e-06	5.02e-06
GRB7	210761_s_at	-8.0469	3.8e-07	1.27e-06	1.27e-06	5.03e-06
ERBB2	216836_s_at	-5.6454	4.58e-07	1.48e-06	1.48e-06	5.86e-06
PAPSS2	203058_s_at	-5.6323	4.89e-07	1.55e-06	1.55e-06	6.15e-06
KMO	205306_x_at	-5.6221	5.21e-07	1.64e-06	1.63e-06	6.47e-06
IGLJ3	211798_x_at	-5.6029	5.53e-07	1.71e-06	1.69e-06	6.69e-06
AIM1	212543_at	-5.5729	5.7e-07	1.69e-06	1.69e-06	6.72e-06
IGHG3	211430_s_at	-8.2546	6.07e-07	1.73e-06	1.73e-06	6.86e-06
IGKV4-1	214777_at	-5.5265	6.4e-07	1.8e-06	1.8e-06	7.15e-06
KRT7	209016_s_at	-5.4999	7.26e-07	2e-06	2e-06	7.92e-06
ALDH3B2	204942_s_at	-5.4929	7.63e-07	2.06e-06	2.06e-06	8.17e-06
ASS1	207076_s_at	-5.3996	9.36e-07	2.31e-06	2.31e-06	9.15e-06
FABP7	205030_at	-5.3789	9.48e-07	2.31e-06	2.31e-06	9.15e-06
S100A11	200660_at	-8.5002	9.74e-07	2.35e-06	2.35e-06	9.3e-06
C1orf106	219010_at	-8.6488	1.26e-06	2.89e-06	2.89e-06	1.15e-05
S100A8	202917_s_at	-8.8349	1.68e-06	3.63e-06	3.63e-06	1.44e-05
KCNK1	204679_at	-5.2182	1.69e-06	3.64e-06	3.64e-06	1.44e-05
MMP1	204475_at	-9.0023	2.13e-06	4.39e-06	4.38e-06	1.74e-05
LBP	211652_s_at	-9.6321	4.54e-06	8.03e-06	8.03e-06	3.19e-05
ACSL1	201963_at	-9.7947	5.38e-06	9.23e-06	9.23e-06	3.66e-05
IGHM	216491_x_at	-9.9693	6.38e-06	1.06e-05	1.06e-05	4.2e-05
CXCL9	203915_at	-9.9795	6.44e-06	1.06e-05	1.06e-05	4.22e-05
DHRS2	214079_at	-11.1813	1.69e-05	2.37e-05	2.37e-05	9.41e-05
HIF1A	200989_at	-11.4802	2.06e-05	2.81e-05	2.81e-05	0.000111
S100A7	205916_at	-4.518	2.44e-05	3.25e-05	3.25e-05	0.000129
ALOX15B	206714_at	-11.9657	2.77e-05	3.59e-05	3.59e-05	0.000143
CSTA	204971_at	-4.4065	3.6e-05	4.45e-05	4.45e-05	0.000177
LOC339562	217480_x_at	-4.1897	7.96e-05	8.74e-05	8.74e-05	0.000347
LOC100130100	217378_x_at	-4.0018	0.000154	0.000154	0.000154	0.000613
KYNU	210663_s_at	-3.6282	0.000534	0.000447	0.000447	0.001774
COL11A1	37892_at	-3.2912	0.001554	0.001126	0.001126	0.004467
AKR1C2	209699_x_at	-3.0732	0.002995	0.001977	0.001977	0.00784
Higher Expression in MetaChip7	Probe ID	t-score	p-values	FDR	q-values	FDR_BH
TRPS1	218502_s_at	6.9919	3.17e-10	1.18e-08	1.12e-08	4.44e-08
STC2	203438_at	7.0316	1.17e-09	2.49e-08	2.49e-08	9.87e-08
WFDC2	203892_at	6.5914	1.36e-09	2.73e-08	2.68e-08	1.06e-07
DCLK1	205399_at	6.5902	1.39e-09	2.76e-08	2.68e-08	1.06e-07
PDZK1	205380_at	6.4415	8.58e-09	9.42e-08	9.4e-08	3.73e-07
DUSP4	204014_at	7.2142	1.18e-08	1.18e-07	1.18e-07	4.68e-07
C6orf211	218195_at	7.2946	2.13e-08	1.94e-07	1.94e-07	7.68e-07
TFF1	205009_at	7.4423	4.91e-08	3.87e-07	3.87e-07	1.54e-06
IGF1R	203628_at	7.4666	5.52e-08	4.11e-07	4.07e-07	1.61e-06
CYP2B6	206754_s_at	6.2252	6.1e-08	4.19e-07	4.07e-07	1.61e-06
ESR1	205225_at	6.214	6.17e-08	4.18e-07	4.07e-07	1.61e-06
ARNT2	202986_at	6.2113	6.19e-08	4.15e-07	4.07e-07	1.61e-06
CA2	209301_at	6.0002	1.13e-07	5.58e-07	5.58e-07	2.21e-06
DACH1	205471_s_at	7.735	1.58e-07	7.29e-07	7.29e-07	2.89e-06
COX6C	201754_at	7.7826	1.84e-07	8.06e-07	8.06e-07	3.2e-06
BCL2	203685_at	7.7973	1.92e-07	8.31e-07	8.31e-07	3.3e-06
GOLSYN	218692_at	7.8676	2.37e-07	9.78e-07	9.76e-07	3.87e-06
CYP2B7P1	210272_at	8.1827	5.21e-07	1.63e-06	1.63e-06	6.47e-06
AGR2	209173_at	8.2206	5.65e-07	1.7e-06	1.69e-06	6.71e-06
LRP2	205710_at	8.2267	5.72e-07	1.69e-06	1.69e-06	6.72e-06
MAGI2	209737_at	8.3269	7.03e-07	1.95e-06	1.95e-06	7.72e-06
TFF3	204623_at	8.3817	7.83e-07	2.09e-06	2.09e-06	8.28e-06
ABAT	209459_s_at	8.3983	8.08e-07	2.11e-06	2.1e-06	8.34e-06
IL6ST	212196_at	5.339	1.14e-06	2.69e-06	2.69e-06	1.07e-05
NRIP3	219557_s_at	8.6714	1.3e-06	2.97e-06	2.97e-06	1.18e-05
FAM134B	218532_s_at	5.2747	1.34e-06	3.04e-06	3.04e-06	1.2e-05
SIAH2	209339_at	8.7612	1.5e-06	3.31e-06	3.31e-06	1.31e-05
SERPINI1	205352_at	5.1108	2.46e-06	4.92e-06	4.92e-06	1.95e-05
CST3	201360_at	5.0521	3.21e-06	6.1e-06	6.1e-06	2.42e-05
DBNDD2	218094_s_at	5.0164	3.52e-06	6.53e-06	6.53e-06	2.59e-05
SERPINA6	206325_at	9.5887	4.34e-06	7.74e-06	7.74e-06	3.07e-05
TBC1D9	212956_at	9.7288	5.03e-06	8.75e-06	8.75e-06	3.47e-05
AGTR1	205357_s_at	9.7645	5.21e-06	9.05e-06	9.05e-06	3.59e-05
NPY1R	205440_s_at	4.9172	5.25e-06	9.08e-06	9.08e-06	3.6e-05
TGFBR3	204731_at	9.8362	5.6e-06	9.55e-06	9.55e-06	3.79e-05
KIF5C	203130_s_at	9.838	5.61e-06	9.55e-06	9.55e-06	3.79e-05
GRIA2	205358_at	9.8803	5.85e-06	9.89e-06	9.89e-06	3.92e-05
NAT1	214440_at	10.1255	7.37e-06	1.19e-05	1.19e-05	4.71e-05
CPB1	205509_at	10.4637	9.86e-06	1.51e-05	1.51e-05	5.98e-05
SLC39A6	202089_s_at	10.6143	1.11e-05	1.68e-05	1.68e-05	6.65e-05
BMPR1B	210523_at	10.7917	1.28e-05	1.88e-05	1.88e-05	7.46e-05
NTRK2	221796_at	11.046	1.54e-05	2.19e-05	2.19e-05	8.68e-05
CYBRD1	217889_s_at	11.055	1.55e-05	2.2e-05	2.2e-05	8.71e-05
NOVA1	205794_s_at	11.6338	2.27e-05	3.06e-05	3.06e-05	0.000122
CFB	202357_s_at	11.6377	2.28e-05	3.07e-05	3.07e-05	0.000122
IFIT1	203153_at	11.6993	2.36e-05	3.17e-05	3.17e-05	0.000126
PCSK6	207414_s_at	11.7996	2.51e-05	3.32e-05	3.32e-05	0.000132
DNAJC12	218976_at	4.487	2.7e-05	3.53e-05	3.53e-05	0.00014
CELSR1	41660_at	11.9371	2.73e-05	3.56e-05	3.56e-05	0.000141
RTN1	203485_at	4.4668	2.91e-05	3.73e-05	3.73e-05	0.000148
MRPS30	218398_at	14.245	8.31e-05	9.07e-05	9.07e-05	0.00036
GATA3	209602_s_at	14.4609	9.05e-05	9.83e-05	9.83e-05	0.00039
KCNE4	222379_at	15.5252	0.000134	0.000136	0.000136	0.000539
CA12	214164_x_at	4.0287	0.00014	0.000142	0.000142	0.000563
GFRA1	205696_s_at	15.6795	0.000141	0.000143	0.000143	0.000565
ERBB4	214053_at	15.7727	0.000146	0.000147	0.000146	0.000581
EVL	217838_s_at	3.8314	0.000271	0.000252	0.000252	0.001
CX3CR1	205898_at	3.4902	0.000836	0.000658	0.000657	0.002607
SERPINA3	202376_at	23.6171	0.000959	0.000744	0.000744	0.00295

## Sheet: S Table 3
Supplementary Table 3. Enrichment analysis of differentially expressed genes between Bicluster 7 and Bicluster 21 determined by GeneSetDB at the significance level < 0.001.
Class	Set_Name	Source DB	p-value	FDR
Disease/Phenotype	pneumoconiosis(COSTART)	SIDER	3.3e-06	0.0011
Disease/Phenotype	abnormal cortical plate morphology	MPO	4.3e-06	0.0013
Disease/Phenotype	breast abscess(COSTART)	SIDER	5.9e-06	0.0016
Disease/Phenotype	leukoplakia(COSTART)	SIDER	6.1e-06	0.0016
Disease/Phenotype	varicocele(COSTART)	SIDER	6.1e-06	0.0016
Disease/Phenotype	type 2 diabetes(COSTART)	SIDER	9.1e-06	0.002
Disease/Phenotype	Habituation(Euphoria)	SIDER	9.7e-06	0.002
Disease/Phenotype	Choriocarcinoma	KEGG(Disease)	1.7e-05	0.0027
Disease/Phenotype	decreased motor neuron number	MPO	2.2e-05	0.0028
Disease/Phenotype	abnormal muscle innervation	MPO	2.8e-05	0.0033
Disease/Phenotype	decubitus ulcers(COSTART)	SIDER	3.2e-05	0.0035
Disease/Phenotype	portal vein thrombosis(COSTART)	SIDER	3.4e-05	0.0036
Disease/Phenotype	hypocalcemia	MPO	5.1e-05	0.005
Disease/Phenotype	loss of hippocampal neurons	MPO	6.4e-05	0.0059
Disease/Phenotype	abnormal mammary gland alveolus morphology	MPO	7.9e-05	0.0067
Disease/Phenotype	increased circulating parathyroid hormone level	MPO	9.5e-05	0.0075
Disease/Phenotype	cyanosis	MPO	0.0001	0.0079
Disease/Phenotype	disorder of lipid metabolism(COSTART)	SIDER	0.00011	0.008
GeneRegulation	STAT1	TFactS	1.1e-05	0.0021
GeneRegulation	hsa-miR-20b	miRTarBase	3.1e-05	0.0035
GeneRegulation	STAT	TFactS	7.7e-05	0.0067
GeneRegulation	STAT(UP)	TFactS	7.7e-05	0.0067
GeneRegulation	NOTCH/RBP-J(UP)	TFactS	0.00028	0.015
GeneRegulation	STAT3	TFactS	0.00034	0.017
GeneRegulation	TCF/BETA-CATENIN	TFactS	0.00095	0.032
GeneRegulation	STAT5(UP)	TFactS	0.001	0.032
GeneRegulation	STAT5	TFactS	0.001	0.032
GeneRegulation	hsa-miR-302d	miRTarBase	0.0012	0.034
GeneRegulation	NOTCH/RBP-J	TFactS	0.0013	0.035
GeneRegulation	hsa-miR-181b	miRTarBase	0.0018	0.038
GeneRegulation	RARG	TFactS	0.0018	0.038
GeneRegulation	TCF/BETA-CATENIN(UP)	TFactS	0.0019	0.039
GeneRegulation	STAT3(UP)	TFactS	0.002	0.039
GeneRegulation	hsa-miR-222	miRTarBase	0.0021	0.039
GeneRegulation	hsa-miR-125b	miRTarBase	0.0024	0.041
GeneRegulation	FOXO(DOWN)	TFactS	0.0024	0.041
GeneRegulation	hsa-miR-19a	miRTarBase	0.0032	0.046
GeneRegulation	STAT5B	TFactS	0.0032	0.046
GeneRegulation	hsa-miR-21	miRTarBase	0.0033	0.047
GO	response to iron ion (GO:0010039)	GO_BP	7.3e-07	0.00047
GO	response to estradiol stimulus (GO:0032355)	GO_BP	7.1e-06	0.0016
GO	response to zinc ion (GO:0010043)	GO_BP	1.2e-05	0.0023
GO	negative regulation of endopeptidase activity (GO:0010951)	GO_BP	2e-05	0.0028
GO	response to toxin (GO:0009636)	GO_BP	2.2e-05	0.0028
GO	phosphatidylinositol 3-kinase cascade (GO:0014065)	GO_BP	3.1e-05	0.0035
GO	brush border membrane (GO:0031526)	GO_CC	4.9e-05	0.0049
GO	serine-type endopeptidase inhibitor activity (GO:0004867)	GO_MF	0.00013	0.0094
GO	locomotory behavior (GO:0007626)	GO_BP	0.00017	0.011
GO	response to nicotine (GO:0035094)	GO_BP	0.00021	0.012
GO	mammary gland development (GO:0030879)	GO_BP	0.00028	0.015
GO	response to estrogen stimulus (GO:0043627)	GO_BP	0.00028	0.015
GO	defense response (GO:0006952)	GO_BP	0.00038	0.019
GO	neuron projection (GO:0043005)	GO_CC	0.00056	0.024
GO	acute-phase response (GO:0006953)	GO_BP	0.00085	0.03
GO	xenobiotic metabolic process (GO:0006805)	GO_BP	0.00093	0.031
GO	cellular response to lipopolysaccharide (GO:0071222)	GO_BP	0.00093	0.031
GO	wound healing (GO:0042060)	GO_BP	0.003	0.045
GO	monooxygenase activity (GO:0004497)	GO_MF	0.0035	0.049
GO	oxidation-reduction process (GO:0055114)	GO_BP	0.0037	0.049
Pathway	Role of ERBB2 in Signal Transduction and Oncology	Biocarta	0.00018	0.011
Pathway	Selenium Pathway	WikiPathways	0.00026	0.014
Pathway	Tryptophan degradation	INOH	0.0004	0.019
Pathway	Tryptophan metabolism	EHMN	0.00093	0.031
Pathway	Xenobiotics metabolism	EHMN	0.00097	0.032
Pathway	NAD biosynthesis II (from tryptophan)	HumanCyc	0.0012	0.034
Pathway	Tryptophan catabolism	Reactome	0.0015	0.035
Pathway	Syndecan-1-mediated signaling events	PID	0.0018	0.038
Pathway	Alanine and aspartate metabolism	WikiPathways	0.0018	0.038
Pathway	Posttranslational regulation of adherens junction stability and dissassembly	PID	0.0023	0.041
Pathway	tryptophan degradation III (eukaryotic)	HumanCyc	0.0025	0.041
Pathway	Downregulated of MTA-3 in ER-negative Breast Tumors	Biocarta	0.0025	0.041
Pathway	C21-steroid hormone biosynthesis and metabolism	EHMN	0.0026	0.042

## Sheet: S Table 4
Supplementary Table 4. Gene Classifiers determined by PAM – the maximum number of probe sets which can accurately characterise Bicluster7 and Bicluster21. The highlighted genes overlap with OncotypeDx commercial gene list.
Gene Classifiers for Bicluster7 vs. Bicluster21
ProbeID	Official Gene Symbol	High Expression Set
205225_at	ESR1	7
202089_s_at	SLC39A6	7
218398_at	MRPS30	7
202917_s_at	S100A8	21
203685_at	BCL2	7
201754_at	COX6C	7
205357_s_at	AGTR1	7
210523_at	BMPR1B	7
205009_at	TFF1	7
218976_at	DNAJC12	7
214164_x_at	CA12	7
203628_at	IGF1R	7
205440_s_at	NPY1R	7
206754_s_at	CYP2B6	7
212956_at	TBC1D9	7
212196_at	IL6ST	7
201287_s_at	SDC1	21
209016_s_at	KRT7	21
209602_s_at	GATA3	7
218094_s_at	DBNDD2	7
203740_at	MPHOSPH6	21
203535_at	S100A9	21
219197_s_at	SCUBE2	7
202376_at	SERPINA3	7
214440_at	NAT1	7
209339_at	SIAH2	7
217733_s_at	TMSB10	21
218532_s_at	FAM134B	7
222125_s_at	NPY1R	7
209123_at	QDPR	7
210046_s_at	IDH2	21
218195_at	C6orf211	7
204679_at	KCNK1	21
205358_at	GRIA2	7
206165_s_at	CLCA2	21
202986_at	ARNT2	7
202641_at	ARL3	7
207414_s_at	PCSK6	7
214451_at	TFAP2B	21
204623_at	TFF3	7
203344_s_at	RBBP8	7
214077_x_at	MEIS3P1	7
204934_s_at	HPN	7
204798_at	MYB	7
205916_at	S100A7	21
202275_at	G6PD	21
218692_at	GOLSYN	7
219010_at	C1orf106	21
210272_at	CYP2B7P1	7

## Sheet: S Table 5
Supplementary Table 5. Multivariate analyses of prognostic importance of biclusters in comparisons to conventional clinical factors, molecular tumour subtypes and genetic grade. Significance of biclustered classification for prognosis was compared to chance by randomly assigned tumours into 44 arbitrary groups and estimating the association between membership of these arbitrary groups and DFS. Un…
(a)	non-adjuvant treated patient	MultiVariate		MultiVariate		UniVariate
		(Bicluster inclusive)		(Subtype inclusive)
	Variable	p-value		p-value		p-value
	LN.status	1.32e-05	***	0.000113	***	1.71e-05	***
	ER.status	0.38213	-	0.52406	-	0.0125	*
	Grade	0.14412	-	0.300186	-	0.000832	***
	Size	0.01273	*	0.02041	*	7.44e-05	***
	Age	0.29481	-	0.268684	-	0.034	*
	Bicluster	0.00103	**	NA	NA	8.67e-05	***
	Subtype	NA	NA	0.076272	.	0.000427	***
(b)	non-adjuvant treated, LN- patient	MultiVariate		MultiVariate		UniVariate
		(Bicluster inclusive)		(Subtype inclusive)
	Variable	p-value		p-value		p-value
	ER.status	0.73452	-	0.7892	-	0.0233	*
	Grade	0.24287	-	0.5485	-	0.00134	**
	Size	0.00935	**	0.0111	*	0.000221	***
	Age	0.33012	-	0.3226	-	0.0212	*
	Bicluster	0.00568	**	NA	NA	0.000183	***
	Subtype	NA	NA	0.0687	.	0.000299	***
(c)	non-adjuvant treated, ER+ patient	MultiVariate		MultiVariate		UniVariate
		(Bicluster inclusive)		(Subtype inclusive)
	Variable	p-value		p-value		p-value
	LN.status	1.58e-07	***	5.94e-08	***	1.6e-07	***
	Grade	0.06019	.	0.2499	-	0.00213	**
	Size	0.00587	**	0.0115	*	7.93e-05	***
	Age	0.09144	.	0.1042	-	0.0126	*
	Bicluster	0.00645	**	NA	NA	0.00406	**
	Subtype	NA	NA	0.0252	*	0.00221	**
(d)	non-adjuvant treated, G2 patient	MultiVariate		MultiVariate		UniVariate
		(Bicluster inclusive)		(Subtype inclusive)
	Variable	p-value		p-value		p-value
	LN.status	0.006395	**	0.05646	.	0.0138	*
	ER.status	0.324682	-	0.4722	-	0.00406	**
	Size	0.141338	-	0.17665	-	0.0288	*
	Age	0.005415	**	0.00251	**	0.00319	**
	Bicluster	0.000505	***	NA	NA	0.000171	***
	Subtype	NA	NA	0.00126	**	6.02e-05	***
(e)	non-adjuvant treated, G3 patient	MultiVariate		MultiVariate		UniVariate
		(Bicluster inclusive)		(Subtype inclusive)
	Variable	p-value		p-value		p-value
	LN.status	0.00832	**	0.00338	**	0.000503	***
	ER.status	0.17142	-	0.69489	-	0.982	-
	Size	0.16938	-	0.16684	-	0.144	-
	Age	0.23706	-	0.30497	-	0.271	-
	Bicluster	0.01478	*	NA	NA	0.0153	*
	Subtype	NA	NA	0.99592	-	0.917	-
(f)	non-adjuvant treated patients Random assignment of all clinical information	MultiVariate		MultiVariate		UniVariate
		(Bicluster inclusive)		(Subtype inclusive)
	Variable	p-value		p-value		p-value
	LN.status	0.6681	-	0.5876	-	0.468	-
	ER.status	0.8629	-	0.7524	-	0.317	-
	Grade	0.7818	-	0.8231	-	0.681	-
	Size	0.8836	-	0.7752	-	0.215	-
	Age	0.6737	-	0.5421	-	0.936	-
	Bicluster	0.6163	-	NA	NA	0.721	-
	Subtype	NA	NA	0.7549	-	0.874	-

## Sheet: S Table 6
Supplementary Table 6. Summary of clinical information of 437 non-adjuvant treated patients.
	Status	All	Basal	Her2	LumA	LumB	None	Normal
	nTotal	437 (100%)	107 (24.49%)	41 (9.38%)	114 (26.09%)	70 (16.02%)	22 (5.03%)	83 (18.99%)
Cohort
	GSE1456	33 (7.55%)	11 (10.28%)	5 (12.2%)	5 (4.39%)	4 (5.71%)	1 (4.55%)	7 (8.43%)
	GSE3494	122 (27.92%)	19 (17.76%)	9 (21.95%)	48 (42.11%)	7 (10%)	3 (13.64%)	36 (43.37%)
	GSE6532_U133A	44 (10.07%)	7 (6.54%)	2 (4.88%)	18 (15.79%)	7 (10%)	2 (9.09%)	8 (9.64%)
	GSE7390	198 (45.31%)	62 (57.94%)	17 (41.46%)	29 (25.44%)	49 (70%)	11 (50%)	30 (36.14%)
	NZ_U133A	30 (6.86%)	4 (3.74%)	5 (12.2%)	13 (11.4%)	2 (2.86%)	4 (18.18%)	2 (2.41%)
	Singapore	10 (2.29%)	4 (3.74%)	3 (7.32%)	1 (0.88%)	1 (1.43%)	1 (4.55%)	0 (0%)
Lymph Node
(LN) status
	LN+	27 (6.18%)	5 (4.67%)	4 (9.76%)	7 (6.14%)	2 (2.86%)	5 (22.73%)	4 (4.82%)
	LN-	403 (92.22%)	101 (94.39%)	34 (82.93%)	104 (91.23%)	68 (97.14%)	17 (77.27%)	79 (95.18%)
	NA	7 (1.6%)	1 (0.93%)	3 (7.32%)	3 (2.63%)	0 (0%)	0 (0%)	0 (0%)
Estrogen Receptor
(ER) status
	ER+	304 (69.57%)	25 (23.36%)	20 (48.78%)	106 (92.98%)	68 (97.14%)	19 (86.36%)	66 (79.52%)
	ER-	130 (29.75%)	82 (76.64%)	21 (51.22%)	5 (4.39%)	2 (2.86%)	3 (13.64%)	17 (20.48%)
	NA	3 (0.69%)	0 (0%)	0 (0%)	3 (2.63%)	0 (0%)	0 (0%)	0 (0%)
Progesteron Receptor
(PgR) status
	PgR+	130 (29.75%)	6 (5.61%)	10 (24.39%)	58 (50.88%)	12 (17.14%)	7 (31.82%)	37 (44.58%)
	PgR-	66 (15.1%)	33 (30.84%)	12 (29.27%)	8 (7.02%)	2 (2.86%)	2 (9.09%)	9 (10.84%)
	NA	241 (55.15%)	68 (63.55%)	19 (46.34%)	48 (42.11%)	56 (80%)	13 (59.09%)	37 (44.58%)
Tumour Grade
	G1	86 (19.68%)	2 (1.87%)	2 (4.88%)	39 (34.21%)	9 (12.86%)	4 (18.18%)	30 (36.14%)
	G2	182 (41.65%)	29 (27.1%)	11 (26.83%)	55 (48.25%)	36 (51.43%)	10 (45.45%)	41 (49.4%)
	G3	146 (33.41%)	72 (67.29%)	26 (63.41%)	11 (9.65%)	23 (32.86%)	7 (31.82%)	7 (8.43%)
	NA	23 (5.26%)	4 (3.74%)	2 (4.88%)	9 (7.89%)	2 (2.86%)	1 (4.55%)	5 (6.02%)
Survival Observation
DFS event	0	263 (60.18%)	62 (57.94%)	20 (48.78%)	92 (80.7%)	28 (40%)	11 (50%)	50 (60.24%)
	1	166 (37.99%)	44 (41.12%)	20 (48.78%)	21 (18.42%)	42 (60%)	10 (45.45%)	29 (34.94%)
	NA	8 (1.83%)	1 (0.93%)	1 (2.44%)	1 (0.88%)		1 (4.55%)	4 (4.82%)
Patients' Age
	0 -- 39	55 (12.59%)	26 (24.3%)	3 (7.32%)	7 (6.14%)	11 (15.71%)	4 (18.18%)	4 (4.82%)
	40 -- 49	139 (31.81%)	38 (35.51%)	13 (31.71%)	22 (19.3%)	27 (38.57%)	8 (36.36%)	31 (37.35%)
	50 -- 59	106 (24.26%)	23 (21.5%)	13 (31.71%)	29 (25.44%)	15 (21.43%)	4 (18.18%)	22 (26.51%)
	60 -- 69	71 (16.25%)	9 (8.41%)	7 (17.07%)	26 (22.81%)	15 (21.43%)	4 (18.18%)	10 (12.05%)
	70 -- 79	48 (10.98%)	9 (8.41%)	2 (4.88%)	19 (16.67%)	2 (2.86%)	2 (9.09%)	14 (16.87%)
	80 -- 99	18 (4.12%)	2 (1.87%)	3 (7.32%)	11 (9.65%)	0 (0%)	0 (0%)	2 (2.41%)
Tumour Size
	0 -- 9	29 (6.64%)	4 (3.74%)	2 (4.88%)	7 (6.14%)	1 (1.43%)	2 (9.09%)	13 (15.66%)
	10 -- 19	174 (39.82%)	33 (30.84%)	11 (26.83%)	60 (52.63%)	19 (27.14%)	8 (36.36%)	43 (51.81%)
	20 -- 29	160 (36.61%)	47 (43.93%)	19 (46.34%)	35 (30.7%)	29 (41.43%)	9 (40.91%)	21 (25.3%)
	30 -- 39	49 (11.21%)	15 (14.02%)	4 (9.76%)	5 (4.39%)	19 (27.14%)	2 (9.09%)	4 (4.82%)
	40 -- 49	18 (4.12%)	6 (5.61%)	3 (7.32%)	5 (4.39%)	2 (2.86%)	1 (4.55%)	1 (1.2%)
	50 -- 139	7 (1.6%)	2 (1.87%)	2 (4.88%)	2 (1.75%)	0 (0%)	0 (0%)	1 (1.2%)
