# Supplementary material for: Biclustering reveals breast cancer tumour subgroups with common clinical features and improves prediction of disease recurrence
Source: BMC Genomics. 2013 Feb 13;14:102. doi: 10.1186/1471-2164-14-102 (PMC3598775; doi:10.1186/1471-2164-14-102)
Supplement: Additional file 4 — Summarises probe sets which were able to accurately characterise survival outcome differences between the biclusters. [file 1471-2164-14-102-S4.xlsx]

## Sheet: Sheet1
Gene Classifiers for Bicluster4 vs. Bicluster18				Gene Classifiers for Bicluster4 vs. Bicluster26				Gene Classifiers for Bicluster4 vs. Bicluster28				Gene Classifiers for Bicluster4 vs. Bicluster33				Gene Classifiers for Bicluster4 vs. Bicluster40				Gene Classifiers for Bicluster6 vs. Bicluster8				Gene Classifiers for Bicluster6vs. Bicluster12				Gene Classifiers for Bicluster6 vs. Bicluster18				Gene Classifiers for Bicluster6 vs. Bicluster21				Gene Classifiers for Bicluster6 vs. Bicluster24				Gene Classifiers for Bicluster7 vs. Bicluster21				Gene Classifiers for Bicluster11 vs. Bicluster12				Gene Classifiers for Bicluster11 vs. Bicluster18
ProbeID	Official Gene Symbol	High Expression Set		ProbeID	Official Gene Symbol	High Expression Set		ProbeID	Official Gene Symbol	High Expression Set		ProbeID	Official Gene Symbol	High Expression Set		ProbeID	Official Gene Symbol	High Expression Set		ProbeID	Official Gene Symbol	High Expression Set		ProbeID	Official Gene Symbol	High Expression Set		ProbeID	Official Gene Symbol	High Expression Set		ProbeID	Official Gene Symbol	High Expression Set		ProbeID	Official Gene Symbol	High Expression Set		ProbeID	Official Gene Symbol	High Expression Set		ProbeID	Official Gene Symbol	High Expression Set		ProbeID	Official Gene Symbol
219580_s_at	TMC5	4		217430_x_at	COL1A1	4		203186_s_at	S100A4	28		204533_at	CXCL10	33		204533_at	CXCL10	40		202409_at	IGF2	8		214451_at	TFAP2B	6		212774_at	ZNF238	6		205225_at	ESR1	6		205225_at	ESR1	6		205225_at	ESR1	7		208451_s_at	C4B	11		202018_s_at	LTF
212774_at	ZNF238	4		215706_x_at	ZYX	4		209392_at	ENPP2	28		203915_at	CXCL9	33		203915_at	CXCL9	40		204051_s_at	SFRP4	8		204170_s_at	CKS2	12		209016_s_at	KRT7	6		212196_at	IL6ST	6		212196_at	IL6ST	6		202089_s_at	SLC39A6	7		206509_at	PIP	11		207847_s_at	MUC1
214451_at	TFAP2B	4		209156_s_at	COL6A2	4		200911_s_at	TACC1	28		204279_at	PSMB9	33		201487_at	CTSC	40		207134_x_at	TPSB2	8		212774_at	ZNF238	6		219580_s_at	TMC5	6		209459_s_at	ABAT	6		205440_s_at	NPY1R	6		218398_at	MRPS30	7		214428_x_at	C4A	11		218613_at	PSD3
200078_s_at	ATP6V0B	18		212739_s_at	NME4	4		212097_at	CAV1	28		205225_at	ESR1	4		204279_at	PSMB9	40		215176_x_at	NTN2L	8		202779_s_at	UBE2S	12		214451_at	TFAP2B	6		205440_s_at	NPY1R	6		202089_s_at	SLC39A6	6		202917_s_at	S100A8	21		204170_s_at	CKS2	12		214440_at	NAT1
201369_s_at	ZFP36L2	4		214752_x_at	FLNA	4		209699_x_at	AKR1C2	28		202269_x_at	GBP1	33		212588_at	PTPRC	40		212423_at	ZCCHC24	8		214722_at	NOTCH2NL	6		220177_s_at	TMPRSS3	6		202089_s_at	SLC39A6	6		209459_s_at	ABAT	6		203685_at	BCL2	7		204288_s_at	SORBS2	11		212774_at	ZNF238
202935_s_at	SOX9	4		208611_s_at	SPTAN1	4		212977_at	CXCR7	28		211430_s_at	IGHG3	33		210915_x_at	IL23A	40		216401_x_at	LOC652493	8		218009_s_at	PRC1	12		214295_at	KIAA0485	6		203628_at	IGF1R	6		219197_s_at	SCUBE2	6		201754_at	COX6C	7		208683_at	CAPN2	11		214295_at	KIAA0485
201563_at	SORD	18		212091_s_at	COL6A1	4		216598_s_at	CCL2	28		214053_at	ERBB4	4		213975_s_at	LYZ	40		213422_s_at	MXRA8	8		209360_s_at	RUNX1	6		207847_s_at	MUC1	6		204798_at	MYB	6		204798_at	MYB	6		205357_s_at	AGTR1	7		214722_at	NOTCH2NL	11		206509_at	PIP
214295_at	KIAA0485	4		203370_s_at	PDLIM7	4		219777_at	GIMAP6	28		204798_at	MYB	4		205831_at	CD2	40		216984_x_at	CKAP2	8		201349_at	SLC9A3R1	12		215856_at	SIGLEC15	6		214440_at	NAT1	6		214440_at	NAT1	6		210523_at	BMPR1B	7		202018_s_at	LTF	11		218332_at	BEX1
209540_at	IGF1	4		201508_at	IGFBP4	4		204151_x_at	AKR1C1	28		201487_at	CTSC	33		201858_s_at	SRGN	40		210517_s_at	AKAP12	8		214087_s_at	MYBPC1	6		207076_s_at	ASS1	6		203404_at	ARMCX2	6		212956_at	TBC1D9	6		205009_at	TFF1	7		209706_at	NKX3-1	11		208683_at	CAPN2
211962_s_at	ZFP36L1	4		217419_x_at	AGRN	4		208944_at	TGFBR2	28		214164_x_at	CA12	4		209969_s_at	STAT1	40		205828_at	MMP3	8		214295_at	KIAA0485	6		204041_at	MAOB	6		204041_at	MAOB	6		209339_at	SIAH2	6		218976_at	DNAJC12	7		202824_s_at	TCEB1	12		219580_s_at	TMC5
212294_at	GNG12	4		201058_s_at	MYL9	4		206332_s_at	IFI16	28		214440_at	NAT1	4		217933_s_at	LAP3	40		209540_at	IGF1	8		204565_at	THEM2	12		213664_at	SLC1A1	6		203740_at	MPHOSPH6	21		204041_at	MAOB	6		214164_x_at	CA12	7		212774_at	ZNF238	11		206378_at	SCGB2A2
202779_s_at	UBE2S	18		206378_at	SCGB2A2	26		204115_at	GNG11	28		209969_s_at	STAT1	33		211430_s_at	IGHG3	40		218638_s_at	SPON2	8		202095_s_at	BIRC5	12		211967_at	TMEM123	6		209602_s_at	GATA3	6		203404_at	ARMCX2	6		203628_at	IGF1R	7		218613_at	PSD3	11		214722_at	NOTCH2NL
217419_x_at	AGRN	4		221501_x_at	LOC339047	4		213800_at	CFH	28		212588_at	PTPRC	33		34210_at	CD52	40		212670_at	ELN	8		215856_at	SIGLEC15	6		205509_at	CPB1	18		203685_at	BCL2	6		203628_at	IGF1R	6		205440_s_at	NPY1R	7		201923_at	PRDX4	12		209706_at	NKX3-1
211783_s_at	MTA1	4		214512_s_at	SUB1	26		215388_s_at	CFHR1	28		215176_x_at	NTN2L	33		213539_at	CD3D	40		212592_at	IGJ	8		218074_at	FAM96B	12		201349_at	SLC9A3R1	18		212956_at	TBC1D9	6		202917_s_at	S100A8	24		206754_s_at	CYP2B6	7		214295_at	KIAA0485	11		205990_s_at	WNT5A
214722_at	NOTCH2NL	4		208637_x_at	ACTN1	4		209763_at	CHRDL1	28		210915_x_at	IL23A	33		202953_at	C1QB	40		217480_x_at	LOC339562	8		206509_at	PIP	6		201754_at	COX6C	18		209339_at	SIAH2	6		209602_s_at	GATA3	6		212956_at	TBC1D9	7		218084_x_at	FXYD5	11		202023_at	EFNA1
201577_at	NME1	18		212064_x_at	MAZ	4		204220_at	GMFG	28		212956_at	TBC1D9	4		204655_at	CCL5	40		203373_at	SOCS2	8		203362_s_at	MAD2L1	12		214087_s_at	MYBPC1	6		202917_s_at	S100A8	21		203685_at	BCL2	6		212196_at	IL6ST	7		214440_at	NAT1	11		214428_x_at	C4A
218049_s_at	MRPL13	18		204538_x_at	NPIP	4		204897_at	PTGER4	28		216207_x_at	IGKV1D-13	33		208894_at	HLA-DRA	40		217378_x_at	LOC100130100	8		202935_s_at	SOX9	6		200078_s_at	ATP6V0B	18		212774_at	ZNF238	6		206197_at	NME5	6		201287_s_at	SDC1	21		202962_at	KIF13B	11		205107_s_at	EFNA4
218205_s_at	MKNK2	4		204942_s_at	ALDH3B2	26		202345_s_at	FABP5	28		219386_s_at	SLAMF8	33		211122_s_at	CXCL11	40		202037_s_at	SFRP1	8		221521_s_at	GINS2	12		218677_at	S100A14	6		218195_at	C6orf211	6		203438_at	STC2	6		209016_s_at	KRT7	21		202095_s_at	BIRC5	12
202379_s_at	NKTR	4		211600_at	PTPRO	4		209160_at	AKR1C3	28		217378_x_at	LOC100130100	33		206134_at	ADAMDEC1	40		205624_at	CPA3	8		208079_s_at	AURKA	12		214722_at	NOTCH2NL	6		205009_at	TFF1	6		212774_at	ZNF238	6		209602_s_at	GATA3	7		202635_s_at	POLR2K	12
201242_s_at	ATP1B1	4		213422_s_at	MXRA8	4		201487_at	CTSC	28		203416_at	CD53	33		202307_s_at	TAP1	40		215382_x_at	TPSAB1	8		201730_s_at	TPR	6		202935_s_at	SOX9	6		214164_x_at	CA12	6		220038_at	SGK3	6		218094_s_at	DBNDD2	7		206378_at	SCGB2A2	11
221504_s_at	ATP6V1H	18		214870_x_at	LOC100132540	4		202202_s_at	LAMA4	28		206134_at	ADAMDEC1	33		203932_at	HLA-DMB	40		209351_at	KRT14	8		213975_s_at	LYZ	12		201360_at	CST3	18		210652_s_at	TTC39A	6		202376_at	SERPINA3	6		203740_at	MPHOSPH6	21		201577_at	NME1	12
215856_at	SIGLEC15	4		209079_x_at	PCDHGA1	4		213620_s_at	C17orf72	28		201858_s_at	SRGN	33		218552_at	ECHDC2	4		218162_at	OLFML3	8		219580_s_at	TMC5	6		221761_at	ADSS	6		206197_at	NME5	6		214053_at	ERBB4	6		203535_at	S100A9	21		217967_s_at	FAM129A	11
212614_at	ARID5B	4		220947_s_at	TBC1D10B	4		208981_at	PECAM1	28		216401_x_at	LOC652493	33		219386_s_at	SLAMF8	40		216207_x_at	IGKV1D-13	8		221597_s_at	TMEM208	12		209250_at	DEGS1	6		219197_s_at	SCUBE2	6		204029_at	CELSR2	6		219197_s_at	SCUBE2	7		207847_s_at	MUC1	11
208178_x_at	TRIO	4		212670_at	ELN	4		210105_s_at	FYN	28		205569_at	LAMP3	33		204224_s_at	GCH1	40		204457_s_at	GAS1	8		201242_s_at	ATP1B1	6		201730_s_at	TPR	6		203438_at	STC2	6		202357_s_at	CFB	6		202376_at	SERPINA3	7		205513_at	TCN1	11
207847_s_at	MUC1	4		214035_x_at	LOC399491	4		203980_at	FABP4	28		212099_at	RHOB	4		202411_at	IFI27	40		204719_at	ABCA8	8		204041_at	MAOB	6		214055_x_at	BAT2D1	6		218502_s_at	TRPS1	6		218502_s_at	TRPS1	6		214440_at	NAT1	7		202779_s_at	UBE2S	12
217356_s_at	PGK1	18		208932_at	PPP4C	4		203324_s_at	CAV2	28		213975_s_at	LYZ	33		205488_at	GZMA	40		204955_at	SRPX	8		202503_s_at	KIAA0101	12		211962_s_at	ZFP36L1	6		220177_s_at	TMPRSS3	6		202598_at	S100A13	6		209339_at	SIAH2	7		208079_s_at	AURKA	12
205383_s_at	ZBTB20	4		205717_x_at	PCDHGC3	4		218736_s_at	PALMD	28		203928_x_at	MAPT	4		203416_at	CD53	40		202133_at	WWTR1	8		202954_at	UBE2C	12		205916_at	S100A7	6		202376_at	SERPINA3	6		217733_s_at	TMSB10	24		217733_s_at	TMSB10	21		204224_s_at	GCH1	12
200925_at	COX6A1	18		206799_at	SCGB1D2	26		201858_s_at	SRGN	28		205267_at	POU2AF1	33		204118_at	CD48	40		212865_s_at	COL14A1	8		203484_at	SEC61G	12		208949_s_at	LGALS3	6		204029_at	CELSR2	6		208614_s_at	FLNB	6		218532_s_at	FAM134B	7		211762_s_at	KPNA2	12
221530_s_at	BHLHB3	4		205547_s_at	TAGLN	4		201348_at	GPX3	28		209602_s_at	GATA3	4		209671_x_at	TRA@	40		205226_at	PDGFRL	8		218039_at	NUSAP1	12		202731_at	PDCD4	6		202598_at	S100A13	6		203740_at	MPHOSPH6	24		222125_s_at	PH-4	7		217835_x_at	C20orf24	12
220954_s_at	PILRB	4		203085_s_at	TGFB1	4		211675_s_at	MDFIC	28		34210_at	CD52	33		206666_at	GZMK	40		203131_at	PDGFRA	8		203382_s_at	APOE	12		207809_s_at	ATP6AP1	18		220038_at	SGK3	6		209112_at	CDKN1B	6		209123_at	QDPR	7		201103_x_at	NBPF14	11
212670_at	ELN	4		200990_at	TRIM28	4		209732_at	CLEC2B	28		204224_s_at	GCH1	33		218232_at	C1QA	40		214669_x_at	IGKC	8		218447_at	C16orf61	12		208682_s_at	MAGED2	18		205862_at	GREB1	6		212660_at	PHF15	6		210046_s_at	IDH2	21		203570_at	LOXL1	11
217932_at	MRPS7	18		40489_at	ATN1	4		207030_s_at	CSRP2	28		217480_x_at	LOC339562	33		215049_x_at	CD163	40		212713_at	MFAP4	8		213103_at	STARD13	6		208683_at	CAPN2	6		209112_at	CDKN1B	6		206115_at	EGR3	6		218195_at	C6orf211	7		209218_at	SQLE	12
203880_at	COX17	18		214080_x_at	PRKCSH	4		208131_s_at	PTGIS	28		216250_s_at	LPXN	33		204205_at	APOBEC3G	40		212764_at	ZEB1	8		211762_s_at	KPNA2	12		204916_at	RAMP1	18		210046_s_at	IDH2	21		201236_s_at	BTG2	6		204679_at	KCNK1	21		218049_s_at	MRPL13	12
204304_s_at	PROM1	4		40093_at	BCAM	4		209210_s_at	FERMT2	28		215049_x_at	CD163	33		209670_at	TRAC	40		219463_at	C20orf103	8		217835_x_at	C20orf24	12		201160_s_at	CSDA	6		206115_at	EGR3	6		210046_s_at	IDH2	24		205358_at	GRIA2	7		204014_at	DUSP4	11
202018_s_at	LTF	4		217838_s_at	EVL	4		203414_at	MMD	28		202307_s_at	TAP1	33		202269_x_at	GBP1	40		201525_at	APOD	8		212135_s_at	ATP2B4	6		218963_s_at	KRT23	6		201667_at	GJA1	6		210652_s_at	TTC39A	6		206165_s_at	CLCA2	21		212294_at	GNG12	11
209351_at	KRT14	4		211926_s_at	MYH9	4		202948_at	IL1R1	28		201422_at	IFI30	33		204834_at	FGL2	40		203088_at	FBLN5	8		204224_s_at	GCH1	12		218532_s_at	FAM134B	18		203571_s_at	C10orf116	6		218447_at	C16orf61	24		202986_at	ARNT2	7		219449_s_at	TMEM70	12
202555_s_at	MYLK	4		45714_at	HCFC1R1	4		209191_at	TUBB6	28		209459_s_at	ABAT	4		212671_s_at	HLA-DQA1	40		200696_s_at	GSN	8		220094_s_at	CCDC90A	12		202779_s_at	UBE2S	18		214077_x_at	MEIS3P1	6		217838_s_at	EVL	6		202641_at	ARL3	7		214430_at	GLA	11
203131_at	PDGFRA	4						204894_s_at	AOC3	28		204698_at	ISG20	33		202409_at	IGF2	4		221253_s_at	TXNDC5	8		201890_at	RRM2	12		218613_at	PSD3	6		204881_s_at	UGCG	6		204914_s_at	SOX11	24		207414_s_at	PCSK6	7		202043_s_at	SMS	12
202504_at	TRIM29	4						201785_at	RNASE1	28		202454_s_at	ERBB3	4		202555_s_at	MYLK	4		202746_at	ITM2A	8		202953_at	C1QB	12		218831_s_at	FCGRT	18		203021_at	SLPI	21		201667_at	GJA1	6		214451_at	TFAP2B	21		218009_s_at	PRC1	12
209016_s_at	KRT7	4						209047_at	AQP1	28		202953_at	C1QB	33		216231_s_at	B2M	40		215646_s_at	VCAN	8		202822_at	LPP	6		219553_at	NME7	6		208818_s_at	COMT	21		205009_at	TFF1	6		204623_at	TFF3	7		212854_x_at	NBPF1	11
214428_x_at	C4A	4						202157_s_at	CUGBP2	28		217933_s_at	LAP3	33		204439_at	IFI44L	40		213519_s_at	LAMA2	8		208683_at	CAPN2	6		219850_s_at	EHF	6		214053_at	ERBB4	6		203928_x_at	MAPT	6		203344_s_at	RBBP8	7		203362_s_at	MAD2L1	12
206227_at	CILP	4						213068_at	DPT	28		215946_x_at	IGLL3	33		202902_s_at	CTSS	40		216333_x_at	TNXB	8		218350_s_at	GMNN	12		212539_at	CHD1L	6		217733_s_at	TMSB10	21		203021_at	SLPI	24		214077_x_at	MEIS3P1	7		209714_s_at	CDKN3	12
201009_s_at	TXNIP	4						202525_at	PRSS8	4		219197_s_at	SCUBE2	4		204891_s_at	LCK	40		218656_s_at	LHFP	8		200621_at	CSRP1	6		207357_s_at	GALNT10	6		202275_at	G6PD	21		202275_at	G6PD	24		204934_s_at	HPN	7		206102_at	GINS1	12
219768_at	VTCN1	4						213001_at	ANGPTL2	28		216984_x_at	CKAP2	33		211991_s_at	HLA-DPA1	40		206227_at	CILP	8		204288_s_at	SORBS2	6		221667_s_at	HSPB8	18		202357_s_at	CFB	6		202001_s_at	NDUFA6	24		204798_at	MYB	7		203405_at	PSMG1	12
216035_x_at	TCF7L2	4						202609_at	EPS8	28		202411_at	IFI27	33		219580_s_at	TMC5	4		209897_s_at	SLIT2	8		217807_s_at	GLTSCR2	6		204373_s_at	CEP350	6		211712_s_at	ANXA9	6		201963_at	ACSL1	24		205916_at	S100A7	21		217838_s_at	EVL	11
208451_s_at	C4B	4						202878_s_at	CD93	28		205831_at	CD2	33		221875_x_at	HLA-F	40		209550_at	NDN	8		222077_s_at	RACGAP1	12		203109_at	UBE2M	18		208614_s_at	FLNB	6		214164_x_at	CA12	6		202275_at	G6PD	21		201261_x_at	BGN	11
218866_s_at	POLR3K	18						212950_at	GPR116	28		211798_x_at	IGLJ3	33		205758_at	CD8A	40		218677_at	S100A14	6		203414_at	MMD	12		204976_s_at	AMMECR1	6		212660_at	PHF15	6		204881_s_at	UGCG	6		218692_at	GOLSYN	7		214710_s_at	CCNB1	12
202635_s_at	POLR2K	18						203300_x_at	AP1S2	28		212314_at	KIAA0746	33		201422_at	IFI30	40		200795_at	SPARCL1	8		201579_at	FAT	6		221521_s_at	GINS2	18		217838_s_at	EVL	6		202731_at	PDCD4	6		219010_at	C1orf106	21		208857_s_at	PCMT1	12
201497_x_at	MYH11	4						201012_at	ANXA1	28		203936_s_at	MMP9	33		204820_s_at	BTN3A3	40		213068_at	DPT	8		206102_at	GINS1	12		213229_at	DICER1	6		204942_s_at	ALDH3B2	21		220177_s_at	TMPRSS3	6		210272_at	CYP2B7P1	7		203560_at	GGH	12
203721_s_at	UTP18	18						201506_at	TGFBI	28		201236_s_at	BTG2	4		202935_s_at	SOX9	4		211737_x_at	PTN	8		200853_at	H2AFZ	12		206509_at	PIP	6		206754_s_at	CYP2B6	6		203744_at	HMGB3	24						201841_s_at	HSPB1	12
221521_s_at	GINS2	18						208789_at	PTRF	28		216560_x_at	IGL@	33		209312_x_at	HLA-DRB1	40		219935_at	ADAMTS5	8		217755_at	HN1	12		204112_s_at	HNMT	6		212209_at	MED13L	6		209360_s_at	RUNX1	6						219197_s_at	SCUBE2	11
202095_s_at	BIRC5	18						203185_at	RASSF2	28		204820_s_at	BTN3A3	33		205483_s_at	ISG15	40		202992_at	C7	8		212560_at	SORL1	6		201998_at	ST6GAL1	6		218862_at	ASB13	6		218976_at	DNAJC12	6						213103_at	STARD13	11
200907_s_at	PALLD	4						34210_at	CD52	28		211122_s_at	CXCL11	33		204698_at	ISG20	40		209651_at	TGFB1I1	8		218669_at	RAP2C	12		218164_at	SPATA20	18		219553_at	NME7	6		200662_s_at	TOMM20	6						205361_s_at	PFDN4	12
203910_at	ARHGAP29	4						209122_at	ADFP	28		204439_at	IFI44L	33		204103_at	CCL4	40		203851_at	IGFBP6	8		200810_s_at	CIRBP	6		204540_at	EEF1A2	18		205186_at	DNALI1	6		202954_at	UBE2C	24						218499_at	RP6-213H19.1	12
221730_at	COL5A2	4						214456_x_at	SAA2	28		214669_x_at	IGKC	33		201649_at	UBE2L6	40		219304_s_at	PDGFD	8		204014_at	DUSP4	6		212227_x_at	EIF1	18		211235_s_at	ESR1	6		201890_at	RRM2	24						212266_s_at	SFRS5	11
218149_s_at	ZNF395	4						219134_at	ELTD1	28		213293_s_at	TRIM22	33		219243_at	GIMAP4	40		217235_x_at	IGLV2-23	8		213229_at	DICER1	6		212353_at	SULF1	6		213712_at	ELOVL2	6		218259_at	MKL2	6						213612_x_at	NBPF12	11
209290_s_at	NFIB	4						219243_at	GIMAP4	28		204655_at	CCL5	33		213293_s_at	TRIM22	40		204682_at	LTBP2	8		214693_x_at	NBPF10	6		201242_s_at	ATP1B1	6		203928_x_at	MAPT	6		203397_s_at	GALNT3	24						218167_at	AMZ2	12
202102_s_at	BRD4	4						216836_s_at	ERBB2	4		213539_at	CD3D	33		205569_at	LAMP3	40		221541_at	CRISPLD2	8		204533_at	CXCL10	12		209035_at	MDK	18		204914_s_at	SOX11	21		218437_s_at	LZTFL1	6						217889_s_at	CYBRD1	11
218187_s_at	C8orf33	18						210072_at	CCL19	28		218211_s_at	MLPH	4		204057_at	IRF8	40		209747_at	TGFB3	8		204331_s_at	MRPS12	12		202201_at	BLVRB	18		201976_s_at	MYO10	21		214077_x_at	MEIS3P1	6						214657_s_at	TncRNA	11
213229_at	DICER1	4						201743_at	CD14	28		205381_at	LRRC17	4		203471_s_at	PLEK	40		201431_s_at	DPYSL3	8						218149_s_at	ZNF395	6		200662_s_at	TOMM20	6		205862_at	GREB1	6						213906_at	MYBL1	12
219819_s_at	MRPS28	18						204438_at	MRC1	28		202409_at	IGF2	4		211742_s_at	EVI2B	40		215946_x_at	IGLL3	8						210438_x_at	TROVE2	6		210010_s_at	SLC25A1	21		208712_at	CCND1	6						209435_s_at	ARHGEF2	11
211737_x_at	PTN	4						204955_at	SRPX	28		213603_s_at	RAC2	33		205291_at	IL2RB	40		218804_at	ANO1	8						203910_at	ARHGAP29	6		202731_at	PDCD4	6		211235_s_at	ESR1	6						206799_at	SCGB1D2	11
200820_at	PSMD8	18						203336_s_at	ITGB1BP1	28		212671_s_at	HLA-DQA1	33		206082_at	HCP5	40		213451_x_at	TNXA	8						205794_s_at	NOVA1	18		218694_at	ARMCX1	6		202705_at	CCNB2	24						202286_s_at	TACSTD2	11
201730_s_at	TPR	4						200782_at	ANXA5	28		212774_at	ZNF238	4		201242_s_at	ATP1B1	4		201012_at	ANXA1	8						202018_s_at	LTF	6		218437_s_at	LZTFL1	6		202709_at	FMOD	6						205133_s_at	HSPE1	12
202037_s_at	SFRP1	4						206584_at	LY96	28		204825_at	MELK	33		205717_x_at	PCDHGC3	4		208131_s_at	PTGIS	8						218107_at	WDR26	6		202698_x_at	COX4I1	21		203485_at	RTN1	6						204352_at	TRAF5	11
206858_s_at	HOXC6	4						218723_s_at	C13orf15	28		217838_s_at	EVL	4		203554_x_at	PTTG1	40		209459_s_at	ABAT	6						218594_at	HEATR1	6		201791_s_at	DHCR7	21		211233_x_at	ESR1	6						221521_s_at	GINS2	12
								219563_at	C14orf139	28		203932_at	HLA-DMB	33		215313_x_at	HLA-A	40		203706_s_at	FZD7	8						221732_at	CANT1	18		203143_s_at	KIAA0040	6		211939_x_at	BTF3	6						218447_at	C16orf61	12
								207175_at	ADIPOQ	28		208451_s_at	C4B	4		209351_at	KRT14	4		211896_s_at	DCN	8						204734_at	KRT15	6		204497_at	ADCY9	6		218195_at	C6orf211	6						203721_s_at	UTP18	12
								211783_s_at	MTA1	4		200747_s_at	NUMA1	4		212236_x_at	KRT17	4		213800_at	CFH	8						203143_s_at	KIAA0040	6		218976_at	DNAJC12	6		203476_at	TPBG	6						200810_s_at	CIRBP	11
								210239_at	IRX5	4		216557_x_at	LOC100133739	33		201762_s_at	PSME2	40		209687_at	CXCL12	8						218813_s_at	SH3GLB2	18		218094_s_at	DBNDD2	6		203143_s_at	KIAA0040	6						201655_s_at	HSPG2	11
								218186_at	RAB25	4		214777_at	IGKV4-1	33		217478_s_at	HLA-DMA	40		204776_at	THBS4	8						208626_s_at	VAT1	18		203397_s_at	GALNT3	21		218039_at	NUSAP1	24						201242_s_at	ATP1B1	11
								215049_x_at	CD163	28		202086_at	MX1	33		205270_s_at	LCP2	40		214973_x_at	IGHD	8						203880_at	COX17	18		209586_s_at	PRUNE	6		219155_at	PITPNC1	24						221728_x_at	XIST	11
								214053_at	ERBB4	4		200628_s_at	WARS	33		200974_at	ACTA2	4		201820_at	KRT5	8						206115_at	EGR3	6		211233_x_at	ESR1	6		202020_s_at	LANCL1	6						211962_s_at	ZFP36L1	11
								201324_at	EMP1	28		216598_s_at	CCL2	33		209083_at	CORO1A	40		204472_at	GEM	8						204637_at	CGA	18		201900_s_at	AKR1A1	21		216836_s_at	ERBB2	24						208949_s_at	LGALS3	11
								203729_at	EMP3	28		213502_x_at	LOC91316	33		205590_at	RASGRP1	40		202465_at	PCOLCE	8						219438_at	NKAIN1	18		218447_at	C16orf61	21		210010_s_at	SLC25A1	24						202430_s_at	PLSCR1	12
								205114_s_at	CCL3	28		218232_at	C1QA	33		202957_at	HCLS1	40		204359_at	FLRT2	8						212294_at	GNG12	6		201236_s_at	BTG2	6		208818_s_at	COMT	24						203880_at	COX17	12
								200747_s_at	NUMA1	4		217235_x_at	IGLV2-23	33		209079_x_at	PCDHGA1	4		212667_at	SPARC	8						202357_s_at	CFB	6		219155_at	PITPNC1	21		202698_x_at	COX4I1	24						213059_at	CREB3L1	11
								209183_s_at	C10orf10	28		213089_at	GUSBP1	4		205552_s_at	OAS1	40		213001_at	ANGPTL2	8						202709_at	FMOD	6		41660_at	CELSR1	6		214937_x_at	PCM1	6						201890_at	RRM2	12
								210869_s_at	MCAM	28		202626_s_at	LYN	33		201497_x_at	MYH11	4		205529_s_at	RUNX1T1	8						218074_at	FAM96B	18		202001_s_at	NDUFA6	21		201384_s_at	NBR1	6						212670_at	ELN	11
								35148_at	TJP3	4		214428_x_at	C4A	4		203882_at	IRF9	40		213258_at	TFPI	8						201388_at	PSMD3	18		222125_s_at	PH-4	6		206754_s_at	CYP2B6	6						219087_at	ASPN	11
								214038_at	CCL8	28		205613_at	SYT17	4		204220_at	GMFG	40		218728_s_at	DOCK5	6						201904_s_at	CTDSPL	6		201963_at	ACSL1	21		218862_at	ASB13	6						204948_s_at	FST	11
								200606_at	DSP	4		203628_at	IGF1R	4		208610_s_at	SRRM2	4		207191_s_at	ISLR	8						207134_x_at	TPSB2	18		211939_x_at	BTF3	6		215380_s_at	GGCT	24						222077_s_at	RACGAP1	12
								202308_at	SREBF1	4		204118_at	CD48	33		202086_at	MX1	40		212097_at	CAV1	8						37892_at	COL11A1	6		219255_x_at	IL17RB	6		209123_at	QDPR	6						218074_at	FAM96B	12
								217933_s_at	LAP3	28		218035_s_at	RBM47	4		202659_at	PSMB10	40		203417_at	MFAP2	8						201174_s_at	TERF2IP	18		202218_s_at	FADS2	21		218361_at	GOLPH3L	6						208862_s_at	CTNND1	11
								217989_at	HSD17B11	28		214038_at	CCL8	33		204670_x_at	HLA-DRB5	40		213194_at	ROBO1	8						202023_at	EFNA1	6		215552_s_at	ESR1	6		214724_at	DIXDC1	6						205990_s_at	WNT5A	11
								209602_s_at	GATA3	4		218552_at	ECHDC2	4		213603_s_at	RAC2	40		221666_s_at	PYCARD	6						201131_s_at	CDH1	18		201193_at	IDH1	21		222125_s_at	PH-4	6						205644_s_at	SNRPG	12
								212739_s_at	NME4	4		221875_x_at	HLA-F	33		204116_at	IL2RG	40		217767_at	C3	8						201050_at	PLD3	18		201525_at	APOD	21		41660_at	CELSR1	6						201236_s_at	BTG2	11
								205200_at	CLEC3B	28		208894_at	HLA-DRA	33		201721_s_at	LAPTM5	40		216560_x_at	IGL@	8						201599_at	OAT	6		201681_s_at	DLG5	6		203344_s_at	RBBP8	6						212328_at	LIMCH1	11
								212233_at	MAP1B	28		204747_at	IFIT3	33		208864_s_at	TXN	40		202357_s_at	CFB	6						215382_x_at	TPSAB1	18		201384_s_at	NBR1	6		204044_at	QPRT	24						209189_at	FOS	11
								206488_s_at	CD36	28		202870_s_at	CDC20	33		218049_s_at	MRPL13	40		211798_x_at	IGLJ3	8						202729_s_at	LTBP1	6		211596_s_at	LRIG1	6										202411_at	IFI27	12
								202112_at	VWF	28		219806_s_at	C11orf75	33		204747_at	IFIT3	40		216510_x_at	IGHV4-31	8						200925_at	COX6A1	18														221970_s_at	NOL11	12
								218232_at	C1QA	28		205488_at	GZMA	33		201532_at	PSMA3	40		213994_s_at	SPON1	8						217802_s_at	NUCKS1	6														218552_at	ECHDC2	11
								212094_at	PEG10	4		203471_s_at	PLEK	33		208805_at	PSMA6	40		217525_at	OLFML1	8						210024_s_at	UBE2E3	6														202954_at	UBE2C	12
								218625_at	NRN1	28		209970_x_at	CASP1	33		202504_at	TRIM29	4		203714_s_at	TBCE	6																						219148_at	PBK	12
								204929_s_at	VAMP5	28		214453_s_at	IFI44	33		204912_at	IL10RA	40		203477_at	COL15A1	8																						203915_at	CXCL9	12
								204787_at	VSIG4	28		203868_s_at	VCAM1	33		216250_s_at	LPXN	40		209613_s_at	ADH1B	8																						203414_at	MMD	12
								200872_at	S100A10	28		210029_at	INDO	33		204170_s_at	CKS2	40		200953_s_at	CCND2	8																						204345_at	COL16A1	11
								213095_x_at	AIF1	28		205098_at	CCR1	33		203153_at	IFIT1	40		205392_s_at	CCL14	8																						218059_at	ZNF706	12
								203868_s_at	VCAM1	28		204057_at	IRF8	33		208611_s_at	SPTAN1	4		202435_s_at	CYP1B1	8																						209360_s_at	RUNX1	11
								208335_s_at	DARC	28		205890_s_at	UBD	33		206991_s_at	CCR5	40		218678_at	NES	8																						204565_at	THEM2	12
								212588_at	PTPRC	28		217281_x_at	IGHG1	33		201693_s_at	EGR1	4		219315_s_at	TMEM204	8																						201349_at	SLC9A3R1	12
								202912_at	ADM	28		202693_s_at	STK17A	33		205547_s_at	TAGLN	4		209505_at	NR2F1	8																						218482_at	ENY2	12
								208747_s_at	C1S	28		219209_at	IFIH1	33		217419_x_at	AGRN	4		203304_at	BAMBI	8																						221597_s_at	TMEM208	12
								202388_at	RGS2	28		205798_at	IL7R	33		205890_s_at	UBD	40		202555_s_at	MYLK	8																						204541_at	SEC14L2	11
								202238_s_at	NNMT	28		209670_at	TRAC	33		215807_s_at	PLXNB1	4		213502_x_at	LOC91316	8																						219850_s_at	EHF	11
								205225_at	ESR1	4		202902_s_at	CTSS	33		217916_s_at	FAM49B	40		217900_at	IARS2	6																						219580_s_at	TMC5	11
								214696_at	C17orf91	28		200790_at	ODC1	33		219666_at	MS4A6A	40		219213_at	JAM2	8																						202081_at	IER2	11
								202664_at	WIPF1	28		204232_at	FCER1G	33		204563_at	SELL	40		204235_s_at	GULP1	8																						201395_at	RBM5	11
								218367_x_at	USP21	4		221253_s_at	TXNDC5	33		210140_at	CST7	40		209894_at	LEPR	8																						201197_at	AMD1	12
								204798_at	MYB	4		204198_s_at	RUNX3	33		212372_at	MYH10	4		202075_s_at	PLTP	8																						203554_x_at	PTTG1	12
								201212_at	LGMN	28		211596_s_at	LRIG1	4		205383_s_at	ZBTB20	4		212813_at	JAM3	8																						205483_s_at	ISG15	12
								215807_s_at	PLXNB1	4		202659_at	PSMB10	33		201261_x_at	BGN	4		201185_at	HTRA1	8																						211986_at	AHNAK	11
												215807_s_at	PLXNB1	4		205098_at	CCR1	40		210072_at	CCL19	8																						209309_at	AZGP1	11
												219863_at	HERC5	33		203407_at	PPL	4		203753_at	TCF4	8																						202503_s_at	KIAA0101	12
												206082_at	HCP5	33		202531_at	IRF1	40		212067_s_at	C1R	8																						200942_s_at	HSBP1	12
												209040_s_at	PSMB8	33		221087_s_at	APOL3	40		204326_x_at	MT1X	8																						221841_s_at	KLF4	11
												211742_s_at	EVI2B	33		217838_s_at	EVL	4		201786_s_at	ADAR	6																						202935_s_at	SOX9	11
												201795_at	LBR	33		215176_x_at	NTN2L	40		201787_at	FBLN1	8																						209596_at	MXRA5	11
												202531_at	IRF1	33		217436_x_at	HLA-J	40		206481_s_at	LDB2	8																						217430_x_at	COL1A1	11
												204205_at	APOBEC3G	33		204972_at	OAS2	40		213348_at	CDKN1C	8																						220532_s_at	TMEM176B	12
												208610_s_at	SRRM2	4		208885_at	LCP1	40		222101_s_at	DCHS1	8																						204306_s_at	CD151	11
												203554_x_at	PTTG1	33		202037_s_at	SFRP1	4		208782_at	FSTL1	8																						217932_at	MRPS7	12
												204563_at	SELL	33		221796_at	NTRK2	4		218309_at	CAMK2N1	8																						209849_s_at	RAD51C	12
												217478_s_at	HLA-DMA	33		209040_s_at	PSMB8	40		205330_at	MN1	8																						200806_s_at	HSPD1	12
												219117_s_at	FKBP11	33		213797_at	RSAD2	40		216491_x_at	IGHM	8																						216088_s_at	PSMA7	12
												214511_x_at	FCGR1B	33		212670_at	ELN	4		212226_s_at	PPAP2B	8																						208696_at	CCT5	12
												203476_at	TPBG	4		219607_s_at	MS4A4A	40		201069_at	MMP2	8																						201289_at	CYR61	11
												205483_s_at	ISG15	33		205159_at	CSF2RB	40		209047_at	AQP1	8																						200853_at	H2AFZ	12
												206754_s_at	CYP2B6	4		210538_s_at	BIRC3	40		219563_at	C14orf139	8																						204990_s_at	ITGB4	11
												204220_at	GMFG	33		202824_s_at	TCEB1	40		202157_s_at	CUGBP2	8																						214079_at	DHRS2	12
												209397_at	ME2	33		209156_s_at	COL6A2	4		207480_s_at	MEIS2	8																						218669_at	RAP2C	12
												221059_s_at	CHST6	33		201761_at	MTHFD2	40		37408_at	MRC2	8																						218211_s_at	MLPH	11
												203685_at	BCL2	4		202693_s_at	STK17A	40		219933_at	GLRX2	6																						205358_at	GRIA2	11
												216491_x_at	IGHM	33		218027_at	MRPL15	40		205383_s_at	ZBTB20	8																						201730_s_at	TPR	11
												203438_at	STC2	4		219463_at	C20orf103	4		204040_at	RNF144A	8																						218170_at	ISOC1	12
												218966_at	MYO5C	4		204232_at	FCER1G	40		214433_s_at	SELENBP1	6																						204033_at	TRIP13	12
												209671_x_at	TRA@	33		205201_at	GLI3	4		219142_at	RASL11B	8																						218404_at	SNX10	12
												202957_at	HCLS1	33		212494_at	TENC1	4		209318_x_at	PLAGL1	8																						212423_at	ZCCHC24	11
												206392_s_at	RARRES1	33		218686_s_at	RHBDF1	4		205547_s_at	TAGLN	8																						219485_s_at	PSMD10	12
												218807_at	VAV3	4		221501_x_at	LOC339047	4		209147_s_at	PPAP2A	8																						206754_s_at	CYP2B6	11
												205862_at	GREB1	4		204538_x_at	NPIP	4		209156_s_at	COL6A2	8																						202854_at	HPRT1	12
												216510_x_at	IGHV4-31	33		202664_at	WIPF1	40		212543_at	AIM1	8																						213564_x_at	LDHB	12
												201890_at	RRM2	33		201820_at	KRT5	4		205168_at	DDR2	8																						220094_s_at	CCDC90A	12
												216950_s_at	FCGR1A	33		217430_x_at	COL1A1	4		212236_x_at	KRT17	8																						201291_s_at	TOP2A	12
												205291_at	IL2RB	33		201212_at	LGMN	40		208789_at	PTRF	8																						203474_at	IQGAP2	11
												204994_at	MX2	33		205898_at	CX3CR1	4		218974_at	SOBP	8																						204962_s_at	CENPA	12
												209083_at	CORO1A	33		210260_s_at	TNFAIP8	40		202342_s_at	TRIM2	8																						202673_at	DPM1	12
												201762_s_at	PSME2	33		216598_s_at	CCL2	40		202283_at	SERPINF1	8																						217956_s_at	ENOPH1	12
												208885_at	LCP1	33		200940_s_at	RERE	4		213568_at	OSR2	8																						200750_s_at	RAN	12
												219580_s_at	TMC5	4		201923_at	PRDX4	40		211609_x_at	PSMD4	6																						200658_s_at	PHB	12
												219607_s_at	MS4A4A	33		209397_at	ME2	40		212591_at	RBM34	6																						202874_s_at	ATP6V1C1	12
												201721_s_at	LAPTM5	33		202803_s_at	ITGB2	40		213247_at	SVEP1	8																						204698_at	ISG20	12
												215313_x_at	HLA-A	33		219209_at	IFIH1	40		209108_at	TSPAN6	8																						221020_s_at	SLC25A32	12
												206197_at	NME5	4		200810_s_at	CIRBP	4		214170_x_at	FH	6																						205948_at	PTPRT	11
												212492_s_at	JMJD2B	4		211911_x_at	HLA-B	40		209392_at	ENPP2	8																						214693_x_at	NBPF10	11
												211991_s_at	HLA-DPA1	33		214038_at	CCL8	40		208716_s_at	TMCO1	6																						213110_s_at	COL4A5	11
												206584_at	LY96	33		201236_s_at	BTG2	4		221530_s_at	BHLHB3	8																						218627_at	DRAM	12
												218259_at	MKL2	4		211564_s_at	PDLIM4	4		213680_at	KRT6B	8																						219819_s_at	MRPS28	12
												212670_at	ELN	4		206584_at	LY96	40																										200907_s_at	PALLD	11
												204862_s_at	NME3	4		202145_at	LY6E	40																										202822_at	LPP	11
												202705_at	CCNB2	33		205821_at	KLRK1	40																										206326_at	GRP	11
												202087_s_at	CTSL1	33		206150_at	CD27	40																										220954_s_at	PILRB	11
												219682_s_at	TBX3	4		202267_at	LAMC2	4																										205788_s_at	ZC3H11A	11
												205692_s_at	CD38	33		204083_s_at	TPM2	4																										202403_s_at	COL1A2	11
												201508_at	IGFBP4	4		204774_at	EVI2A	40																										209482_at	POP7	12
												204891_s_at	LCK	33		204122_at	TYROBP	40																										202712_s_at	CKMT1B	12
												202803_s_at	ITGB2	33		204588_s_at	SLC7A7	40																										219463_at	C20orf103	11
												213797_at	RSAD2	33		219304_s_at	PDGFD	4																										217875_s_at	PMEPA1	11
												201195_s_at	SLC7A5	33		200771_at	LAMC1	4																										212560_at	SORL1	11
												211911_x_at	HLA-B	33		219449_s_at	TMEM70	40																										203931_s_at	MRPL12	12
												214973_x_at	IGHD	33		216950_s_at	FCGR1A	40																										218549_s_at	FAM82B	12
												201761_at	MTHFD2	33		203868_s_at	VCAM1	40																										209340_at	UAP1	11
												216231_s_at	B2M	33		203828_s_at	IL32	40																										205552_s_at	OAS1	12
												218447_at	C16orf61	33		210895_s_at	CD86	40																										218514_at	C17orf71	12
												202589_at	TYMS	33		211783_s_at	MTA1	4
												219352_at	HERC6	33		214511_x_at	FCGR1B	40
												200810_s_at	CIRBP	4		214453_s_at	IFI44	40
												200853_at	H2AFZ	33		201852_x_at	COL3A1	4
												209312_x_at	HLA-DRB1	33		210029_at	INDO	40
												213605_s_at	LOC100134282	4		202779_s_at	UBE2S	40
												206509_at	PIP	4		212250_at	MTDH	40
												202483_s_at	RANBP1	33		200747_s_at	NUMA1	4
												209949_at	NCF2	33		217378_x_at	LOC100130100	40
												221286_s_at	MGC29506	33		214669_x_at	IGKC	40
												205270_s_at	LCP2	33		205798_at	IL7R	40
												219243_at	GIMAP4	33		204288_s_at	SORBS2	4
												205242_at	CXCL13	33		200628_s_at	WARS	40
												202910_s_at	CD97	33		211529_x_at	HLA-G	40
												210895_s_at	CD86	33		213095_x_at	AIF1	40
												205201_at	GLI3	4		219777_at	GIMAP6	40
												202917_s_at	S100A8	33		213089_at	GUSBP1	4
												217419_x_at	AGRN	4		204345_at	COL16A1	4
												202752_x_at	SLC7A8	4		209276_s_at	GLRX	40
												201170_s_at	BHLHB2	4		221958_s_at	GPR177	4
												204116_at	IL2RG	33		219863_at	HERC5	40
												218499_at	RP6-213H19.1	33		216207_x_at	IGKV1D-13	40
												207339_s_at	LTB	33		209540_at	IGF1	4
												208018_s_at	HCK	33		214617_at	PRF1	40
												220917_s_at	WDR19	4		207339_s_at	LTB	40
												205159_at	CSF2RB	33		201058_s_at	MYL9	4
												40093_at	BCAM	4		204994_at	MX2	40
												204670_x_at	HLA-DRB5	33		218186_at	RAB25	4
												219014_at	PLAC8	33		219161_s_at	CKLF	40
												219455_at	C7orf63	4		204882_at	ARHGAP25	40
												35148_at	TJP3	4		209189_at	FOS	4
												209276_s_at	GLRX	33		219211_at	USP18	40
												205186_at	DNALI1	4		214004_s_at	VGLL4	4
												202089_s_at	SLC39A6	4		201274_at	PSMA5	40
												212148_at	PBX1	4		216401_x_at	LOC652493	40
												201743_at	CD14	33		212294_at	GNG12	4
												204972_at	OAS2	33		211795_s_at	FYB	40
												214722_at	NOTCH2NL	4		201009_s_at	TXNIP	4
												201923_at	PRDX4	33		206247_at	MICB	40
												201212_at	LGMN	33		218149_s_at	ZNF395	4
												204588_s_at	SLC7A7	33		204070_at	RARRES3	40
												209545_s_at	RIPK2	33		36129_at	SGSM2	4
												213185_at	KIAA0556	4		211737_x_at	PTN	4
												218543_s_at	PARP12	33		209970_x_at	CASP1	40
												204912_at	IL10RA	33		217362_x_at	HLA-DRB6	40
												205081_at	CRIP1	4		214870_x_at	LOC100132540	4
												205552_s_at	OAS1	33		218447_at	C16orf61	40
												208627_s_at	YBX1	33		201137_s_at	HLA-DPB1	40
												202954_at	UBE2C	33		201577_at	NME1	40
												205471_s_at	DACH1	4		217356_s_at	PGK1	40
												210108_at	CACNA1D	4		211798_x_at	IGLJ3	40
												202370_s_at	CBFB	33		214722_at	NOTCH2NL	4
												218686_s_at	RHBDF1	4		218400_at	OAS3	40
												206666_at	GZMK	33		218172_s_at	DERL1	40
												204959_at	MNDA	33		212423_at	ZCCHC24	4
												201649_at	UBE2L6	33		201890_at	RRM2	40
												219777_at	GIMAP6	33		217480_x_at	LOC339562	40
												205383_s_at	ZBTB20	4		211725_s_at	BID	40
												212739_s_at	NME4	4		216035_x_at	TCF7L2	4
												217430_x_at	COL1A1	4		214035_x_at	LOC399491	4
												206227_at	CILP	4		204923_at	SASH3	40
												210538_s_at	BIRC3	33		221059_s_at	CHST6	40
												41660_at	CELSR1	4		217456_x_at	HLA-E	40
												218542_at	CEP55	33		218543_s_at	PARP12	40
												202376_at	SERPINA3	4		203923_s_at	CYBB	40
												204776_at	THBS4	4		205660_at	OASL	40
												202664_at	WIPF1	33		202483_s_at	RANBP1	40
												204834_at	FGL2	33		218205_s_at	MKNK2	4
												203139_at	DAPK1	33		203052_at	C2	40
												201242_s_at	ATP1B1	4		202644_s_at	TNFAIP3	40
												201037_at	PFKP	33		209897_s_at	SLIT2	4
												204538_x_at	NPIP	4		212314_at	KIAA0746	40
												211762_s_at	KPNA2	33		204415_at	IFI6	40
												213244_at	SCAMP4	4		204960_at	PTPRCAP	40
												208614_s_at	FLNB	4		214777_at	IGKV4-1	40
												208029_s_at	LAPTM4B	33		203951_at	CNN1	4
												209846_s_at	BTN3A2	33		209949_at	NCF2	40
												213110_s_at	COL4A5	4		201561_s_at	CLSTN1	4
												219922_s_at	LTBP3	4		205267_at	POU2AF1	40
												201695_s_at	NP	33		219779_at	ZFHX4	4
												217755_at	HN1	33		204948_s_at	FST	4
												208079_s_at	AURKA	33		216510_x_at	IGHV4-31	40
												210260_s_at	TNFAIP8	33		212558_at	SPRY1	4
												202697_at	NUDT21	33		201772_at	AZIN1	40
												213566_at	RNASE6	33		219455_at	C7orf63	4
												201998_at	ST6GAL1	33		202809_s_at	INTS3	4
												204638_at	ACP5	33		209081_s_at	COL18A1	4
												211529_x_at	HLA-G	33		212865_s_at	COL14A1	4
												212770_at	TLE3	4		218870_at	ARHGAP15	40
												216264_s_at	LAMB2	4		209734_at	NCKAP1L	40
												210336_x_at	MZF1	4		201369_s_at	ZFP36L2	4
												222125_s_at	PH-4	4		202635_s_at	POLR2K	40
												205660_at	OASL	33		219352_at	HERC6	40
												216542_x_at	IGHA1	33		203362_s_at	MAD2L1	40
												221501_x_at	LOC339047	4		209448_at	HTATIP2	40
												204881_s_at	UGCG	4		214053_at	ERBB4	4
												204774_at	EVI2A	33		201065_s_at	GTF2I	4
												209408_at	KIF2C	33		201399_s_at	TRAM1	40
												213285_at	TMEM30B	4		202525_at	PRSS8	4
												219666_at	MS4A6A	33		218418_s_at	KANK2	4
												204858_s_at	TYMP	33		213566_at	RNASE6	40
												214870_x_at	LOC100132540	4		209070_s_at	RGS5	4
												206332_s_at	IFI16	33		211762_s_at	KPNA2	40
												209681_at	SLC19A2	4		209047_at	AQP1	4
												208611_s_at	SPTAN1	4		212998_x_at	HLA-DQB1	40
												206991_s_at	CCR5	33		210762_s_at	DLC1	4
												203528_at	SEMA4D	33		208018_s_at	HCK	40
												210052_s_at	TPX2	33		203102_s_at	MGAT2	40
												205597_at	SLC44A4	4		214451_at	TFAP2B	4
												204502_at	SAMHD1	33		212774_at	ZNF238	4
												204122_at	TYROBP	33		218549_s_at	FAM82B	40
												200838_at	CTSB	33		210987_x_at	TPM1	4
												212494_at	TENC1	4		218638_s_at	SPON2	4
												221698_s_at	CLEC7A	33		209270_at	LAMB3	4
												201930_at	MCM6	33		201185_at	HTRA1	4
												205758_at	CD8A	33		201164_s_at	PUM1	4
												210559_s_at	CDC2	33		216918_s_at	DST	4
												203052_at	C2	33		212104_s_at	RBM9	4
												203570_at	LOXL1	4		206929_s_at	NFIC	4
												209122_at	ADFP	33		209846_s_at	BTN3A2	40
												219463_at	C20orf103	4		200696_s_at	GSN	4
												218437_s_at	LZTFL1	4		210150_s_at	LAMA5	4
												209623_at	MCCC2	4		203325_s_at	COL5A1	4
												219716_at	APOL6	33		208451_s_at	C4B	4
												202095_s_at	BIRC5	33		204858_s_at	TYMP	40
												204033_at	TRIP13	33		204949_at	ICAM3	40
												204667_at	FOXA1	4		208656_s_at	CCNI	4
												218404_at	SNX10	33		218986_s_at	DDX60	40
												218394_at	ROGDI	4		209651_at	TGFB1I1	4
												202644_s_at	TNFAIP3	33		204006_s_at	FCGR3B	40
												212501_at	CEBPB	33		202001_s_at	NDUFA6	40
												202308_at	SREBF1	4		217835_x_at	C20orf24	40
												209156_s_at	COL6A2	4		216491_x_at	IGHM	40
												201298_s_at	MOBKL1B	33		219716_at	APOL6	40
												203964_at	NMI	33		222077_s_at	RACGAP1	40
												218027_at	MRPL15	33		200881_s_at	DNAJA1	40
												203431_s_at	RICS	4		201705_at	PSMD7	40
												217916_s_at	FAM49B	33		201578_at	PODXL	4
												214850_at	LOC100170939	4		202095_s_at	BIRC5	40
												203362_s_at	MAD2L1	33		204959_at	MNDA	40
												204613_at	PLCG2	33		218367_x_at	USP21	4
												206858_s_at	HOXC6	4		208178_x_at	TRIO	4
												221588_x_at	ALDH6A1	4		210559_s_at	CDC2	40
												221477_s_at	SOD2	33		209360_s_at	RUNX1	4
												212995_x_at	FAM128B	4		202874_s_at	ATP6V1C1	40
												209110_s_at	RGL2	4		200853_at	H2AFZ	40
												214617_at	PRF1	33		200635_s_at	PTPRF	4
																203528_at	SEMA4D	40
																204990_s_at	ITGB4	4
																207847_s_at	MUC1	4
																204897_at	PTGER4	40
																204638_at	ACP5	40
																203964_at	NMI	40
																203186_s_at	S100A4	40
																210072_at	CCL19	40
																208857_s_at	PCMT1	40
																214710_s_at	CCNB1	40
																221016_s_at	TCF7L1	4
																203028_s_at	CYBA	40
																213844_at	HOXA5	4
																201792_at	AEBP1	4
																217122_s_at	RP11-345P4.4	4
																212730_at	DMN	4
																202286_s_at	TACSTD2	4
																212013_at	PXDN	4
																211596_s_at	LRIG1	4
																202403_s_at	COL1A2	4
																201103_x_at	NBPF14	4
																201298_s_at	MOBKL1B	40
																205988_at	CD84	40
																205776_at	FMO5	4
																209218_at	SQLE	40
																216920_s_at	TARP	40
																213478_at	RP1-21O18.1	4
																213605_s_at	LOC100134282	4
																220954_s_at	PILRB	4
																209417_s_at	IFI35	40
																64064_at	GIMAP5	40
																204026_s_at	ZWINT	40
																218170_at	ISOC1	40
																218187_s_at	C8orf33	40
																205692_s_at	CD38	40
																201508_at	IGFBP4	4
																202748_at	GBP2	40
																201438_at	COL6A3	4
																217755_at	HN1	40
																204198_s_at	RUNX3	40
																217281_x_at	IGHG1	40
																220917_s_at	WDR19	4
																203394_s_at	HES1	4
																216984_x_at	CKAP2	40
																202440_s_at	ST5	4
																213733_at	MYO1F	40
																218211_s_at	MLPH	4
																209723_at	SERPINB9	40
																213244_at	SCAMP4	4
																40093_at	BCAM	4
																212086_x_at	LMNA	4
																202597_at	IRF6	4
																213187_x_at	FTL	40
																209002_s_at	CALCOCO1	4
																219812_at	PVRIG	40
																201317_s_at	PSMA2	40
																209863_s_at	TP63	4
																564_at	GNA11	4
																216560_x_at	IGL@	40
																211582_x_at	LST1	40
																218556_at	ORMDL2	40
																221698_s_at	CLEC7A	40
																212282_at	TMEM97	40
																201066_at	CYC1	40
																202870_s_at	CDC20	40
																204502_at	SAMHD1	40
																221730_at	COL5A2	4
																201798_s_at	FER1L3	4
																208079_s_at	AURKA	40
																1598_g_at	GAS6	4
																212226_s_at	PPAP2B	4
																201591_s_at	NISCH	4
																213612_x_at	NBPF12	4
																212637_s_at	WWP1	40
																209546_s_at	APOL1	40
																203936_s_at	MMP9	40
																202352_s_at	PSMD12	40
																201655_s_at	HSPG2	4
																202370_s_at	CBFB	40
																219768_at	VTCN1	4
																208146_s_at	CPVL	40
																203760_s_at	SLA	40
																213923_at	RAP2B	40
																216264_s_at	LAMB2	4
																208029_s_at	LAPTM4B	40
																200868_s_at	RNF114	40
																218039_at	NUSAP1	40
																214428_x_at	C4A	4
																219922_s_at	LTBP3	4
																209714_s_at	CDKN3	40
																219935_at	ADAMTS5	4
																202524_s_at	SPOCK2	40
																218404_at	SNX10	40
																214459_x_at	HLA-C	40
																216620_s_at	ARHGEF10	4
																200907_s_at	PALLD	4
																216088_s_at	PSMA7	40
																214087_s_at	MYBPC1	4
																218681_s_at	SDF2L1	40
																203438_at	STC2	4
																200795_at	SPARCL1	4
																213348_at	CDKN1C	4
																208862_s_at	CTNND1	4
																32069_at	N4BP1	40
																201688_s_at	TPD52	40
																201563_at	SORD	40
																202087_s_at	CTSL1	40
																212296_at	PSMD14	40
																221728_x_at	XIST	4
																202626_s_at	LYN	40
																202705_at	CCNB2	40
																201579_at	FAT	4
																202954_at	UBE2C	40
																204416_x_at	APOC1	40
																201743_at	CD14	40
																215735_s_at	TSC2	4
																203229_s_at	CLK2	4
																202910_s_at	CD97	40
																218074_at	FAM96B	40
																217849_s_at	CDC42BPB	4
																214693_x_at	NBPF10	4
																213792_s_at	INSR	4
																222101_s_at	DCHS1	4
																201930_at	MCM6	40
																201400_at	PSMB3	40
																209813_x_at	TRGV9	40
																203628_at	IGF1R	4
																201821_s_at	TIMM17A	40
																201641_at	BST2	40
																215806_x_at	TRGC2	40
																218943_s_at	DDX58	40
																200806_s_at	HSPD1	40
																219684_at	RTP4	40
																201433_s_at	PTDSS1	40
																210809_s_at	POSTN	4
																209167_at	GPM6B	4
																203508_at	TNFRSF1B	40
																203721_s_at	UTP18	40
																213185_at	KIAA0556	4
																201195_s_at	SLC7A5	40
																218974_at	SOBP	4
																209110_s_at	RGL2	4
																201695_s_at	NP	40
																203595_s_at	IFIT5	40
																203484_at	SEC61G	40
																204565_at	THEM2	40
																210644_s_at	LAIR1	40
																216557_x_at	LOC100133739	40
																203208_s_at	MTFR1	40
																202796_at	SYNPO	4
																219396_s_at	NEIL1	4
																209879_at	SELPLG	40
																208637_x_at	ACTN1	4
																202673_at	DPM1	40
																213900_at	C9orf61	4
																209545_s_at	RIPK2	40
																201466_s_at	JUN	4
																219014_at	PLAC8	40
																204192_at	CD37	40
																213906_at	MYBL1	40
																200814_at	PSME1	40
																212091_s_at	COL6A1	4
																217757_at	A2M	4
																204174_at	ALOX5AP	40
																205002_at	AHDC1	4
																205242_at	CXCL13	40
																202822_at	LPP	4
																219505_at	CECR1	40
																212873_at	HMHA1	40
																219173_at	MYO15B	4
																221637_s_at	C11orf48	40
																200736_s_at	GPX1	40
																204463_s_at	EDNRA	4
																203729_at	EMP3	40
																202274_at	ACTG2	4
																215706_x_at	ZYX	4
																213958_at	CD6	40
																219593_at	SLC15A3	40
																209291_at	ID4	4
																209253_at	SORBS3	4
																203256_at	CDH3	4
																203746_s_at	HCCS	40
																218499_at	RP6-213H19.1	40
																218914_at	C1orf66	4
																202551_s_at	CRIM1	4
																211996_s_at	LOC23117	4
																207480_s_at	MEIS2	4
																208736_at	ARPC3	40
																204146_at	RAD51AP1	40
																204265_s_at	GPSM3	40
																200638_s_at	YWHAZ	40
																201162_at	IGFBP7	4
																214450_at	CTSW	40
																202252_at	RAB13	4
																201202_at	PCNA	40
																221747_at	TNS1	4
																214761_at	ZNF423	4
																211063_s_at	NCK1	40
																212169_at	FKBP9	4
																201482_at	QSOX1	4
																201014_s_at	PAICS	40
																210336_x_at	MZF1	4
																209906_at	C3AR1	40
																203276_at	LMNB1	40
																212068_s_at	KIAA0515	4
																202690_s_at	SNRPD1	40
																201289_at	CYR61	4
																209283_at	CRYAB	4
																202295_s_at	CTSH	40
																203238_s_at	NOTCH3	4
																201904_s_at	CTDSPL	4
																218966_at	MYO5C	4
																206102_at	GINS1	40
																202081_at	IER2	4
																201531_at	ZFP36	4
																222155_s_at	GPR172A	40
																201395_at	RBM5	4
																203570_at	LOXL1	4
																202363_at	SPOCK1	4
																219215_s_at	SLC39A4	40
																206509_at	PIP	4
																202379_s_at	NKTR	4
																202854_at	HPRT1	40
																214973_x_at	IGHD	40
																200078_s_at	ATP6V0B	40
																205633_s_at	ALAS1	40
																202144_s_at	ADSL	40
																209619_at	CD74	40
																201795_at	LBR	40
																208922_s_at	NXF1	4
																202430_s_at	PLSCR1	40
																203931_s_at	MRPL12	40
																209103_s_at	UFD1L	40
																218695_at	EXOSC4	40
																200710_at	ACADVL	4
																200657_at	SLC25A5	40
																206227_at	CILP	4
																201069_at	MMP2	4
																215856_at	SIGLEC15	4
																212163_at	KIDINS220	4
																212099_at	RHOB	4
																204033_at	TRIP13	40
																209770_at	BTN3A1	40
																217914_at	TPCN1	4
																217919_s_at	MRPL42	40
																202589_at	TYMS	40
																45297_at	EHD2	4
																220532_s_at	TMEM176B	40
																212708_at	MSL-1	4
																212160_at	XPOT	40
																219690_at	TMEM149	40
																210052_s_at	TPX2	40
																218117_at	RBX1	40
																214853_s_at	SHC1	4
																208436_s_at	IRF7	40
																209505_at	NR2F1	4
																202503_s_at	KIAA0101	40
																218086_at	NPDC1	4
																215116_s_at	DNM1	4
																205147_x_at	NCF4	40
																203473_at	SLCO2B1	40
																203879_at	PIK3CD	40
																203370_s_at	PDLIM7	4
																208759_at	NCSTN	4
																205529_s_at	RUNX1T1	4
																204929_s_at	VAMP5	40
																35820_at	GM2A	40
																218901_at	PLSCR4	4
																210296_s_at	PXMP3	40
																213790_at	ADAM12	4
[truncated: 31 more columns]
